# Supplementary material for: Identification of Novel Regulatory Small RNAs in Acinetobacter baumannii
Source: PLoS One. 2014 Apr 4;9(4):e93833. doi: 10.1371/journal.pone.0093833 (PMC3976366; doi:10.1371/journal.pone.0093833)
Supplement: Table S1 — QRNA output for first study. (XLS) [file pone.0093833.s002.xls]

## Sheet: S1
Input NAME	Source	Type	Start	End	Score	Strand	Frame	Group
*IG*_NC_009085_(60767-61384)	QRNA	RNA	554	582	0.881939	.	.	gene '*IG*_NC_009085_(60767-61384)' id '65.52' eval '-1
*IG*_NC_009085_(124109-124423)	QRNA	RNA	295	307	0.889413	.	.	gene '*IG*_NC_009085_(124109-124423)' id '64.29' eval '-1
*IG*_NC_009085_(161741-164293)	QRNA	RNA	1244	1382	0.884331	.	.	gene '*IG*_NC_009085_(161741-164293)' id '52.67' eval '-1
*IG*_NC_009085_(171724-172456)	QRNA	RNA	364	505	1.50153	.	.	gene '*IG*_NC_009085_(171724-172456)' id '55.33' eval '-1
*IG*_NC_009085_(194993-195047)	QRNA	RNA	1	55	0.361713	.	.	gene '*IG*_NC_009085_(194993-195047)' id '94.55' eval '-1
*IG*_NC_009085_(195124-195463)	QRNA	RNA	2	151	4.63869	.	.	gene '*IG*_NC_009085_(195124-195463)' id '88.00' eval '-1
*IG*_NC_009085_(195124-195463)	QRNA	RNA	52	201	9.80262	.	.	gene '*IG*_NC_009085_(195124-195463)' id '84.67' eval '-1
*IG*_NC_009085_(195124-195463)	QRNA	RNA	102	251	9.27485	.	.	gene '*IG*_NC_009085_(195124-195463)' id '86.00' eval '-1
*IG*_NC_009085_(199348-199784)	QRNA	RNA	51	200	0.309982	.	.	gene '*IG*_NC_009085_(199348-199784)' id '89.33' eval '-1
*IG*_NC_009085_(217366-221757)	QRNA	RNA	3169	3313	4.89405	.	.	gene '*IG*_NC_009085_(217366-221757)' id '55.33' eval '-1
*IG*_NC_009085_(332685-335629)	QRNA	RNA	2135	2144	0.816896	.	.	gene '*IG*_NC_009085_(332685-335629)' id '63.64' eval '-1
*IG*_NC_009085_(332685-335629)	QRNA	RNA	1605	1680	0.059891	.	.	gene '*IG*_NC_009085_(332685-335629)' id '69.62' eval '-1
*IG*_NC_009085_(530789-532691)	QRNA	RNA	830	879	12.2087	.	.	gene '*IG*_NC_009085_(530789-532691)' id '74.51' eval '-1
*IG*_NC_009085_(612769-612993)	QRNA	RNA	156	194	11.66	.	.	gene '*IG*_NC_009085_(612769-612993)' id '80.49' eval '-1
*IG*_NC_009085_(618344-618677)	QRNA	RNA	207	334	0.836114	.	.	gene '*IG*_NC_009085_(618344-618677)' id '60.61' eval '-1
*IG*_NC_009085_(651823-654249)	QRNA	RNA	1791	1936	0.630049	.	.	gene '*IG*_NC_009085_(651823-654249)' id '51.33' eval '-1
*IG*_NC_009085_(788143-789503)	QRNA	RNA	475	614	4.43881	.	.	gene '*IG*_NC_009085_(788143-789503)' id '58.00' eval '-1
*IG*_NC_009085_(788143-789503)	QRNA	RNA	523	633	1.31582	.	.	gene '*IG*_NC_009085_(788143-789503)' id '59.50' eval '-1
*IG*_NC_009085_(794533-795862)	QRNA	RNA	1	150	12.8894	.	.	gene '*IG*_NC_009085_(794533-795862)' id '81.33' eval '-1
*IG*_NC_009085_(794533-795862)	QRNA	RNA	51	200	9.47208	.	.	gene '*IG*_NC_009085_(794533-795862)' id '80.00' eval '-1
*IG*_NC_009085_(794533-795862)	QRNA	RNA	251	397	4.1656	.	.	gene '*IG*_NC_009085_(794533-795862)' id '78.67' eval '-1
*IG*_NC_009085_(794533-795862)	QRNA	RNA	299	446	0.880246	.	.	gene '*IG*_NC_009085_(794533-795862)' id '78.67' eval '-1
*IG*_NC_009085_(794533-795862)	QRNA	RNA	349	496	1.3554	.	.	gene '*IG*_NC_009085_(794533-795862)' id '82.00' eval '-1
*IG*_NC_009085_(794533-795862)	QRNA	RNA	398	546	0.18223	.	.	gene '*IG*_NC_009085_(794533-795862)' id '83.33' eval '-1
*IG*_NC_009085_(794533-795862)	QRNA	RNA	447	596	13.0879	.	.	gene '*IG*_NC_009085_(794533-795862)' id '84.67' eval '-1
*IG*_NC_009085_(794533-795862)	QRNA	RNA	497	646	14.2748	.	.	gene '*IG*_NC_009085_(794533-795862)' id '86.67' eval '-1
*IG*_NC_009085_(794533-795862)	QRNA	RNA	796	943	4.28746	.	.	gene '*IG*_NC_009085_(794533-795862)' id '85.33' eval '-1
*IG*_NC_009085_(794533-795862)	QRNA	RNA	846	992	10.6777	.	.	gene '*IG*_NC_009085_(794533-795862)' id '84.00' eval '-1
*IG*_NC_009085_(794533-795862)	QRNA	RNA	895	1041	7.3248	.	.	gene '*IG*_NC_009085_(794533-795862)' id '86.67' eval '-1
*IG*_NC_009085_(796412-796968)	QRNA	RNA	235	369	1.76	.	.	gene '*IG*_NC_009085_(796412-796968)' id '71.83' eval '-1
*IG*_NC_009085_(796412-796968)	QRNA	RNA	386	530	12.5496	.	.	gene '*IG*_NC_009085_(796412-796968)' id '70.00' eval '-1
*IG*_NC_009085_(800632-801008)	QRNA	RNA	49	196	1.32483	.	.	gene '*IG*_NC_009085_(800632-801008)' id '82.00' eval '-1
*IG*_NC_009085_(800632-801008)	QRNA	RNA	98	246	4.35766	.	.	gene '*IG*_NC_009085_(800632-801008)' id '83.33' eval '-1
*IG*_NC_009085_(800632-801008)	QRNA	RNA	147	295	19.1676	.	.	gene '*IG*_NC_009085_(800632-801008)' id '82.00' eval '-1
*IG*_NC_009085_(800632-801008)	QRNA	RNA	197	345	12.8019	.	.	gene '*IG*_NC_009085_(800632-801008)' id '84.67' eval '-1
*IG*_NC_009085_(800632-801008)	QRNA	RNA	247	377	14.6752	.	.	gene '*IG*_NC_009085_(800632-801008)' id '87.88' eval '-1
*IG*_NC_009085_(801143-801306)	QRNA	RNA	1	148	0.91042	.	.	gene '*IG*_NC_009085_(801143-801306)' id '84.67' eval '-1
*IG*_NC_009085_(801143-801306)	QRNA	RNA	51	164	5.14361	.	.	gene '*IG*_NC_009085_(801143-801306)' id '86.21' eval '-1
*IG*_NC_009085_(837495-838303)	QRNA	RNA	163	284	2.42322	.	.	gene '*IG*_NC_009085_(837495-838303)' id '78.86' eval '-1
*IG*_NC_009085_(837495-838303)	QRNA	RNA	402	468	9.42871	.	.	gene '*IG*_NC_009085_(837495-838303)' id '76.47' eval '-1
*IG*_NC_009085_(837495-838303)	QRNA	RNA	693	792	3.16143	.	.	gene '*IG*_NC_009085_(837495-838303)' id '61.39' eval '-1
*IG*_NC_009085_(939112-940793)	QRNA	RNA	1099	1245	2.42177	.	.	gene '*IG*_NC_009085_(939112-940793)' id '63.33' eval '-1
*IG*_NC_009085_(1045710-1046292)	QRNA	RNA	120	257	0.201638	.	.	gene '*IG*_NC_009085_(1045710-1046292)' id '56.00' eval '-1
*IG*_NC_009085_(1113941-1115597)	QRNA	RNA	1201	1341	3.67221	.	.	gene '*IG*_NC_009085_(1113941-1115597)' id '48.00' eval '-1
*IG*_NC_009085_(1140811-1141391)	QRNA	RNA	554	562	2.68478	.	.	gene '*IG*_NC_009085_(1140811-1141391)' id '55.56' eval '-1
*IG*_NC_009085_(1222197-1222390)	QRNA	RNA	132	194	1.99657	.	.	gene '*IG*_NC_009085_(1222197-1222390)' id '90.48' eval '-1
*IG*_NC_009085_(1229317-1229644)	QRNA	RNA	6	130	12.562	.	.	gene '*IG*_NC_009085_(1229317-1229644)' id '79.55' eval '-1
*IG*_NC_009085_(1372214-1374217)	QRNA	RNA	1010	1158	7.54919	.	.	gene '*IG*_NC_009085_(1372214-1374217)' id '50.00' eval '-1
*IG*_NC_009085_(1372214-1374217)	QRNA	RNA	967	1108	4.20283	.	.	gene '*IG*_NC_009085_(1372214-1374217)' id '46.00' eval '-1
*IG*_NC_009085_(1372214-1374217)	QRNA	RNA	831	966	0.188998	.	.	gene '*IG*_NC_009085_(1372214-1374217)' id '50.67' eval '-1
*IG*_NC_009085_(1438477-1440550)	QRNA	RNA	918	946	0.711338	.	.	gene '*IG*_NC_009085_(1438477-1440550)' id '58.62' eval '-1
*IG*_NC_009085_(1491328-1493879)	QRNA	RNA	148	290	8.41963	.	.	gene '*IG*_NC_009085_(1491328-1493879)' id '52.67' eval '-1
*IG*_NC_009085_(1491328-1493879)	QRNA	RNA	197	340	1.56377	.	.	gene '*IG*_NC_009085_(1491328-1493879)' id '50.67' eval '-1
*IG*_NC_009085_(1551430-1552032)	QRNA	RNA	12	66	0.663877	.	.	gene '*IG*_NC_009085_(1551430-1552032)' id '74.14' eval '-1
*IG*_NC_009085_(1551430-1552032)	QRNA	RNA	67	84	0.305198	.	.	gene '*IG*_NC_009085_(1551430-1552032)' id '61.11' eval '-1
*IG*_NC_009085_(1582021-1583221)	QRNA	RNA	1	8	1.16216	.	.	gene '*IG*_NC_009085_(1582021-1583221)' id '62.50' eval '-1
*IG*_NC_009085_(1738794-1739052)	QRNA	RNA	134	258	1.0073	.	.	gene '*IG*_NC_009085_(1738794-1739052)' id '55.47' eval '-1
*IG*_NC_009085_(1861347-1862454)	QRNA	RNA	543	686	0.614364	.	.	gene '*IG*_NC_009085_(1861347-1862454)' id '56.67' eval '-1
*IG*_NC_009085_(1883356-1884362)	QRNA	RNA	331	472	0.543579	.	.	gene '*IG*_NC_009085_(1883356-1884362)' id '58.67' eval '-1
*IG*_NC_009085_(2057063-2058096)	QRNA	RNA	881	1022	0.300322	.	.	gene '*IG*_NC_009085_(2057063-2058096)' id '55.33' eval '-1
*IG*_NC_009085_(2243540-2243971)	QRNA	RNA	133	275	0.582131	.	.	gene '*IG*_NC_009085_(2243540-2243971)' id '50.00' eval '-1
*IG*_NC_009085_(2243540-2243971)	QRNA	RNA	85	226	0.914982	.	.	gene '*IG*_NC_009085_(2243540-2243971)' id '49.33' eval '-1
*IG*_NC_009085_(2534354-2534537)	QRNA	RNA	39	184	4.80771	.	.	gene '*IG*_NC_009085_(2534354-2534537)' id '67.33' eval '-1
*IG*_NC_009085_(2659365-2659737)	QRNA	RNA	292	336	3.37164	.	.	gene '*IG*_NC_009085_(2659365-2659737)' id '68.09' eval '-1
*IG*_NC_009085_(2689955-2690648)	QRNA	RNA	248	396	10.0198	.	.	gene '*IG*_NC_009085_(2689955-2690648)' id '72.67' eval '-1
*IG*_NC_009085_(2689955-2690648)	QRNA	RNA	347	476	4.794	.	.	gene '*IG*_NC_009085_(2689955-2690648)' id '66.92' eval '-1
*IG*_NC_009085_(2935293-2935579)	QRNA	RNA	211	287	2.7915	.	.	gene '*IG*_NC_009085_(2935293-2935579)' id '54.43' eval '-1
*IG*_NC_009085_(3046668-3047180)	QRNA	RNA	345	487	0.0602808	.	.	gene '*IG*_NC_009085_(3046668-3047180)' id '50.00' eval '-1
*IG*_NC_009085_(3251982-3252477)	QRNA	RNA	395	471	10.9499	.	.	gene '*IG*_NC_009085_(3251982-3252477)' id '88.31' eval '-1
*IG*_NC_009085_(3285793-3286169)	QRNA	RNA	1	12	0.762121	.	.	gene '*IG*_NC_009085_(3285793-3286169)' id '58.33' eval '-1
*IG*_NC_009085_(3342297-3342623)	QRNA	RNA	319	327	0.210138	.	.	gene '*IG*_NC_009085_(3342297-3342623)' id '55.56' eval '-1
*IG*_NC_009085_(3443284-3444773)	QRNA	RNA	1	148	2.4291	.	.	gene '*IG*_NC_009085_(3443284-3444773)' id '84.67' eval '-1
*IG*_NC_009085_(3443284-3444773)	QRNA	RNA	51	198	1.79832	.	.	gene '*IG*_NC_009085_(3443284-3444773)' id '87.33' eval '-1
*IG*_NC_009085_(3443284-3444773)	QRNA	RNA	101	247	8.63077	.	.	gene '*IG*_NC_009085_(3443284-3444773)' id '86.67' eval '-1
*IG*_NC_009085_(3443284-3444773)	QRNA	RNA	597	745	1.53658	.	.	gene '*IG*_NC_009085_(3443284-3444773)' id '83.33' eval '-1
*IG*_NC_009085_(3443284-3444773)	QRNA	RNA	647	793	2.80112	.	.	gene '*IG*_NC_009085_(3443284-3444773)' id '78.00' eval '-1
*IG*_NC_009085_(3443284-3444773)	QRNA	RNA	1346	1490	0.379053	.	.	gene '*IG*_NC_009085_(3443284-3444773)' id '66.67' eval '-1
*IG*_NC_009085_(3463177-3463621)	QRNA	RNA	102	249	2.39393	.	.	gene '*IG*_NC_009085_(3463177-3463621)' id '53.33' eval '-1
*IG*_NC_009085_(3508722-3509132)	QRNA	RNA	252	401	14.6964	.	.	gene '*IG*_NC_009085_(3508722-3509132)' id '81.33' eval '-1
*IG*_NC_009085_(3508722-3509132)	QRNA	RNA	302	411	17.3737	.	.	gene '*IG*_NC_009085_(3508722-3509132)' id '76.36' eval '-1
*IG*_NC_009085_(3509661-3510303)	QRNA	RNA	101	248	8.58845	.	.	gene '*IG*_NC_009085_(3509661-3510303)' id '85.33' eval '-1
*IG*_NC_009085_(3509661-3510303)	QRNA	RNA	151	297	14.3058	.	.	gene '*IG*_NC_009085_(3509661-3510303)' id '85.33' eval '-1
*IG*_NC_009085_(3509661-3510303)	QRNA	RNA	201	347	9.8387	.	.	gene '*IG*_NC_009085_(3509661-3510303)' id '86.00' eval '-1
*IG*_NC_009085_(3511615-3511909)	QRNA	RNA	101	250	2.73092	.	.	gene '*IG*_NC_009085_(3511615-3511909)' id '90.67' eval '-1
*IG*_NC_009085_(3511615-3511909)	QRNA	RNA	151	295	0.0732338	.	.	gene '*IG*_NC_009085_(3511615-3511909)' id '89.73' eval '-1
*IG*_NC_009085_(3824312-3825025)	QRNA	RNA	273	414	2.43442	.	.	gene '*IG*_NC_009085_(3824312-3825025)' id '53.33' eval '-1
*IG*_NC_009085_(3824312-3825025)	QRNA	RNA	224	366	0.654068	.	.	gene '*IG*_NC_009085_(3824312-3825025)' id '54.67' eval '-1
*IG*_NC_009085_(3865603-3869915)	QRNA	RNA	4046	4189	9.61199	.	.	gene '*IG*_NC_009085_(3865603-3869915)' id '56.00' eval '-1
*IG*_NC_009085_(3865603-3869915)	QRNA	RNA	4041	4140	6.39396	.	.	gene '*IG*_NC_009085_(3865603-3869915)' id '59.05' eval '-1
