# Supplementary material for: Identification of Novel Regulatory Small RNAs in Acinetobacter baumannii
Source: PLoS One. 2014 Apr 4;9(4):e93833. doi: 10.1371/journal.pone.0093833 (PMC3976366; doi:10.1371/journal.pone.0093833)
Supplement: Table S2 — Output of sRNAPredict for first study. (XLSX) [file pone.0093833.s003.xlsx]

## Sheet: Ab_Output_2Acinetobacters
UpORFnumber		UpORFname		UpORFdir.	distUpORF	|	startsRNA	end	dirsRNA	lensRNA	|	distDnORF	DnORFdir.	DnORFnumber		DnORFname		sRNAtype	BLASTscore	BLASTexpect	TermType	BLASTpartner	NumSearchesPredicted	QRNA?
~
A1S_0002		DNA polymerase III	*	>>>	21	|	2760	2825	>>>	65	|	167	>>>	A1S_0003		recombination protein F	*	candidate	61	8.6e-22	R	1<>2	2	Y
A1S_0025		putative transcriptional repressor	*	<<<	0	|	33117	33466	>>>	349	|	36	<<<	A1S_0026		alkanesulfonate transport protein	*	candidate	242	4.5e-130	R	2	1	Y
A1S_0047		FKBP-type 22KD peptidyl-prolyl cis-tran	*	<<<	13	|	55955	56106	>>>	151	|	5	<<<	A1S_0048		FKBP-type peptidyl-prolyl cis-trans iso	*	candidate	93	1.7e-43	R	2	1	N
A1S_0062		putative UTP-glucose-1-phosphate uridyl	*	>>>	14	|	74075	74147	>>>	72	|	613	>>>	A1S_0063		putative UDP-glucose 6-dehydrogenase	*	candidate	181	2e-121	R	1<>2	2	N
A1S_0086		hypothetical protein	*	>>>	1252	|	105902	106404	>>>	502	|	134	<<<	A1S_0087		Short-chain dehydrogenase/reductase SDR	*	candidate	363	0	R	2	1	N
A1S_0100		LysR family transcriptional regulator	*	<<<	1215	|	122740	122813	>>>	73	|	590	>>>	A1S_0103		3-hydroxyisobutyrate dehydrogenase	*	candidate	90	1.4e-144	R	1	1	Y
A1S_0100		LysR family transcriptional regulator	*	<<<	1506	|	123031	123197	>>>	166	|	206	>>>	A1S_0103		3-hydroxyisobutyrate dehydrogenase	*	candidate	35	1.4e-144	R	1	1	N
A1S_0137		hypothetical protein	*	<<<	1946	|	163687	163881	>>>	194	|	412	>>>	A1S_0140		malate dehydrogenase	*	candidate	65	3e-218	R	1	1	N
A1S_0168		Zinc(II) binding peptide deformylase 1	*	>>>	0	|	187986	188062	>>>	76	|	85	>>>	A1S_0169		hypothetical protein	*	candidate	73	1.8e-31	R	2	1	N
A1S_0201		putative outer membrane protein	*	<<<	12	|	224695	225182	>>>	487	|	481	>>>	A1S_0202		putative signal peptide	*	candidate	394	0	R	2	1	N
A1S_0204		class II aldolase/adducin domain protei	*	<<<	3	|	228118	228225	>>>	107	|	153	>>>	A1S_0205		hypothetical protein	*	candidate	193	7.6e-101	R	2	1	N
A1S_0215		sul1delta fusion protein	*	<<<	1166	|	242247	242327	>>>	80	|	2041	<<<	A1S_0217		hypothetical protein	*	candidate	15	1.3e-14	R	2	1	N
A1S_0218		nitrogen assimilation regulatory protei	*	>>>	0	|	245215	245311	>>>	96	|	202	>>>	A1S_0219		ammonium transporter	*	candidate	87	2.7e-42	R	2	1	N
A1S_0237		D-alanyl-D-alanine endopeptidase penici	*	>>>	16	|	263437	263509	>>>	72	|	19	<<<	A1S_0238		threonine synthase	*	candidate	46	1.2e-13	R	1<>2	2	Y
A1S_0239		homoserine dehydrogenase	*	<<<	3	|	266029	266224	>>>	195	|	45	<<<	A1S_0240		thiol:disulfide interchange protein	*	candidate	59	3.2e-21	R	1<>2	2	N
A1S_0284		50S ribosomal protein L1	*	>>>	0	|	304073	304175	>>>	102	|	390	>>>	A1S_0285		50S ribosomal protein	*	candidate	226	2e-155	R	1<>2	2	Y
A1S_0286		50S ribosomal protein L7/L12	*	>>>	30	|	305343	305597	>>>	254	|	83	>>>	A1S_0287		DNA-directed RNA polymerase subunit bet	*	candidate	234	6.9e-125	R	1<>2	2	N
A1S_0290		hypothetical protein	*	>>>	0	|	316611	316748	>>>	137	|	233	>>>	A1S_0291		hypothetical protein	*	candidate	182	1.6e-93	R	2	1	N
A1S_0296		hypothetical protein	*	<<<	6	|	322526	322701	>>>	175	|	8	<<<	A1S_0297		hypothetical protein	*	candidate	96	3.1e-45	R	2	1	N
A1S_0297		hypothetical protein	*	<<<	56	|	323834	324025	>>>	191	|	182	<<<	A1S_0298		putative polyketide biosynthetic dithio	*	candidate	158	3.1e-97	R	2	1	N
A1S_0328		type 4 fimbrial assembly protein	*	<<<	10	|	356129	356201	>>>	72	|	42	<<<	A1S_0329		type 4 fimbrial biogenesis protein	*	candidate	59	3.9e-23	R	2	1	Y
A1S_0350		S-adenosylmethionine: 2-DMK methyltrans	*	<<<	24	|	380198	380300	>>>	102	|	21	<<<	A1S_0351		hypothetical protein	*	candidate	76	2.6e-33	R	2	1	N
A1S_0365		putative amino-acid efflux transmembran	*	<<<	0	|	400952	401116	>>>	164	|	17	<<<	A1S_0366		heat shock protein Hsp33	*	candidate	103	4e-47	R	2	1	N
A1S_0378		EsvG	*	<<<	3	|	414540	414636	>>>	96	|	152	>>>	A1S_0379		hypothetical protein	*	candidate	167	3.5e-85	R	2	1	N
A1S_0402		long-chain-acyl-CoA synthetase	*	<<<	6	|	435159	435312	>>>	153	|	32	<<<	A1S_0403		ribonuclease E	*	candidate	150	7.4e-77	R	1<>2	2	N
A1S_0412		catalase	*	<<<	515	|	448743	448843	>>>	100	|	10	<<<	A1S_0413		phosphoenolpyruvate-protein phosphotran	*	candidate	75	3.3e-78	R	1	1	N
A1S_0468		hypothetical protein	*	<<<	4	|	506839	507073	>>>	234	|	28	<<<	A1S_0469		hypothetical protein	*	candidate	155	8.1e-78	R	2	1	Y
A1S_0473		putative hydroxylase	*	<<<	0	|	512302	512416	>>>	114	|	50	<<<	A1S_0474		putative ferric siderophore receptor pr	*	candidate	105	9.1e-51	R	2	1	N
A1S_0486		thermoresistant gluconokinase	*	>>>	1650	|	532439	532625	>>>	186	|	66	<<<	A1S_0489		gamma-glutamyl phosphate reductase	*	candidate	72	3.9e-213	R	1	1	N
A1S_0507		hypothetical protein	*	>>>	0	|	552702	552772	>>>	70	|	129	>>>	A1S_0508		putative acyltransferase	*	candidate	168	2.6e-87	R	1<>2	2	N
A1S_0532		oligoribonuclease	*	>>>	8	|	572490	572575	>>>	85	|	121	>>>	A1S_0533		hypothetical protein	*	candidate	36	6.2e-09	R	1<>2	2	N
A1S_0541		leucyl-tRNA synthetase	*	<<<	172	|	581675	581804	>>>	129	|	2	<<<	A1S_0542		leucyl-tRNA synthetase	*	candidate	39	5.9e-48	R	1<>2	2	N
A1S_0565		hypothetical protein	*	<<<	132	|	614528	614598	>>>	70	|	304	>>>	A1S_0566		pyridine nucleotide transhydrogenase (p	*	candidate	15	2e-31	R	1<>2	2	N
A1S_0603		integration host factor subunit alpha	*	>>>	0	|	651823	651968	>>>	145	|	2281	<<<	A1S_0606		hypothetical protein	*	candidate	764	0	R	2	1	N
A1S_0699		putative glycoprotein endopeptidase met	*	>>>	0	|	831965	832034	>>>	69	|	124	>>>	A1S_0700		putative methyltransferase	*	candidate	41	1.4e-57	R	2	1	N
A1S_0704		hypothetical protein	*	<<<	1	|	835453	835576	>>>	123	|	167	>>>	A1S_0705		D-ribulose-5-phosphate 3-epimerase	*	candidate	223	8.8e-119	R	1<>2	2	N
A1S_0721		glutaryl-CoA dehydrogenase	*	>>>	0	|	851038	851375	>>>	337	|	6	>>>	A1S_0722		major facilitator superfamily cis,cis-m	*	candidate	204	1.9e-107	R	1<>2	2	N
A1S_0766		putative cold shock protein	*	>>>	50	|	909180	909241	>>>	61	|	153	>>>	A1S_0767		Excalibur	*	candidate	140	1.2e-85	R	2	1	N
A1S_0771		hypothetical protein	*	>>>	10	|	914394	914467	>>>	73	|	227	<<<	A1S_0772		putative oxidoreductase	*	candidate	59	1.1e-22	R	1<>2	2	N
A1S_0775		MFS family transporter	*	<<<	3	|	919523	919759	>>>	236	|	5	<<<	A1S_0776		TetR family transcriptional regulator	*	candidate	59	2.6e-19	R	2	1	N
A1S_0780		putative ATP-binding protein	*	>>>	0	|	925840	926029	>>>	189	|	123	>>>	A1S_0781		putative MTA/SAH nucleosidase	*	candidate	109	7.2e-53	R	2	1	N
A1S_0823		34 dihydroxy-2-butanone-4-phosphate syn	*	<<<	11	|	970258	970532	>>>	274	|	2082	>>>	A1S_0824		hypothetical protein	*	candidate	870	0	R	2	1	N
tRNA		tRNA	*	>>>	0	|	988378	988615	>>>	237	|	63	>>>	A1S_0847		putative signal peptide	*	candidate	121	7.5e-58	R	2	1	N
A1S_0870		putative metal-dependent hydrolase	*	>>>	0	|	1012457	1012623	>>>	166	|	192	>>>	A1S_0871		putative metal-dependent hydrolase	*	candidate	279	6.1e-150	R	2	1	Y
A1S_0914		hypothetical protein	*	<<<	2466	|	1061836	1061899	>>>	63	|	18	<<<	A1S_0915		putative MFS transporter	*	candidate	16	4.6e-37	R	1	1	N
A1S_0928		transcriptional regulator BetI	*	<<<	0	|	1077877	1077955	>>>	78	|	414	>>>	A1S_0929		putative choline/carnitine/betaine tran	*	candidate	197	3.8e-100	R	2	1	N
A1S_0929		putative choline/carnitine/betaine tran	*	>>>	125	|	1079938	1080006	>>>	68	|	145	>>>	A1S_0930		BCCT family high-affinity choline trans	*	candidate	24	3.2e-20	R	1<>2	2	N
A1S_0977		arylsulfatase	*	<<<	0	|	1134773	1135053	>>>	280	|	18	<<<	A1S_0978		hypothetical protein	*	candidate	155	1.2e-77	R	2	1	N
A1S_0982		hypothetical protein	*	<<<	0	|	1139583	1139773	>>>	190	|	200	<<<	A1S_0983		lipase	*	candidate	207	1.7e-111	R	2	1	N
A1S_1010		hypothetical protein	*	<<<	21	|	1170505	1170746	>>>	241	|	26	>>>	A1S_1011		urease accessory protein	*	candidate	120	1e-56	R	1<>2	2	N
A1S_1046		lysine exporter protein LysE/YggA	*	<<<	11	|	1208230	1208450	>>>	220	|	64	>>>	A1S_1047		chromosome replication initiation inhib	*	candidate	116	5.9e-65	R	2	1	Y
A1S_1047		chromosome replication initiation inhib	*	>>>	359	|	1209765	1209876	>>>	111	|	12	<<<	A1S_1048		putative methyltransferase	*	candidate	48	2.4e-54	R	1<>2	2	Y
A1S_1076		LysR family transcriptional regulator	*	<<<	3	|	1254675	1255040	>>>	365	|	79	>>>	A1S_1077		hypothetical protein	*	candidate	134	4.4e-83	R	2	1	Y
A1S_1092		succinylornithine transaminase (carbon	*	>>>	0	|	1274703	1274767	>>>	64	|	27	>>>	A1S_1093		arginine/ornithine N-succinyltransferas	*	candidate	64	2.1e-26	R	2	1	N
A1S_1094		D-serine/D-alanine/glycine transporter	*	>>>	1665	|	1279322	1279512	>>>	190	|	12	<<<	A1S_1095		aldehyde dehydrogenase	*	candidate	44	3.7e-80	R	1	1	N
A1S_1109		feruloyl-CoA synthase	*	<<<	234	|	1298727	1298796	>>>	69	|	56	<<<	A1S_1110		hydroxybenzaldehyde dehydrogenase	*	candidate	17	3.5e-55	R	1<>2	2	Y
A1S_1128		hypothetical protein	*	<<<	402	|	1320133	1320387	>>>	254	|	204	>>>	A1S_1129		repressor protein	*	candidate	61	1.4e-45	R	1	1	N
A1S_1168		hypothetical protein	*	>>>	309	|	1364272	1364349	>>>	77	|	868	>>>	A1S_1169		hypothetical protein	*	candidate	91	3.1e-76	R	2	1	Y
A1S_1174		DNA polymerase V component	*	<<<	4	|	1372218	1372443	>>>	225	|	1774	<<<	A1S_1175		phage integrase	*	candidate	317	0	R	1<>2	2	N
A1S_1174		DNA polymerase V component	*	<<<	4	|	1372218	1372505	>>>	287	|	1712	<<<	A1S_1175		phage integrase	*	candidate	317	0	R	1<>2	2	N
A1S_1177		glyceraldehyde 3-phosphate dehydrogenas	*	>>>	2	|	1379644	1379868	>>>	224	|	302	>>>	A1S_1178		ATP phosphoribosyltransferase regulator	*	candidate	197	8.4e-102	R	2	1	N
A1S_1195		putative glutathione S-transferase	*	<<<	193	|	1400436	1400570	>>>	134	|	5	<<<	A1S_1196		tRNA (guanine-N(7)-)-methyltransferase	*	candidate	28	4.5e-19	R	2	1	N
A1S_1198		putative extracellular nuclease	*	>>>	4	|	1403882	1404000	>>>	118	|	84	>>>	A1S_1199		putative glutathionine S-transferase	*	candidate	39	1.6e-15	R	1<>2	2	N
A1S_1199		putative glutathionine S-transferase	*	>>>	55	|	1404752	1404978	>>>	226	|	299	<<<	A1S_1200		alkyl hydroperoxide reductase subunit F	*	candidate	60	5.8e-22	R	1<>2	2	N
A1S_1199		putative glutathionine S-transferase	*	>>>	55	|	1404752	1404995	>>>	243	|	282	<<<	A1S_1200		alkyl hydroperoxide reductase subunit F	*	candidate	60	5.8e-22	R	1<>2	2	N
A1S_1204		hypothetical protein	*	<<<	0	|	1408230	1408396	>>>	166	|	25	<<<	A1S_1205		alkyl hydroperoxide reductase C22 subun	*	candidate	115	2.8e-54	R	2	1	N
A1S_1219		glutathione-dependent formaldehyde-acti	*	>>>	4	|	1427702	1427981	>>>	279	|	2094	>>>	A1S_1220		putative threonine efflux protein	*	candidate	113	1.3e-184	R	2	1	N
A1S_1219		glutathione-dependent formaldehyde-acti	*	>>>	1984	|	1429682	1429851	>>>	169	|	224	>>>	A1S_1220		putative threonine efflux protein	*	candidate	115	1.3e-184	R	2	1	N
A1S_1229		pyrroline-5-carboxylate reductase	*	>>>	1518	|	1439995	1440255	>>>	260	|	295	>>>	A1S_1230		phage putative head morphogenesis prote	*	candidate	160	1.4e-120	R	1	1	Y
A1S_1231		hypothetical protein	*	<<<	4	|	1442563	1442808	>>>	245	|	158	>>>	A1S_1232		EsvB	*	candidate	292	9.8e-158	R	2	1	Y
A1S_1260		hypothetical protein	*	<<<	136	|	1476487	1476703	>>>	216	|	182	>>>	A1S_1261		putative 3-hydroxyacyl-CoA dehydrogenas	*	candidate	273	7.6e-149	R	2	1	Y
A1S_1270		hypothetical protein	*	>>>	2	|	1489807	1490004	>>>	197	|	393	>>>	A1S_1271		putative chloride transport protein	*	candidate	459	8.3e-255	R	2	1	Y
A1S_1318		GCN5-related N-acetyltransferase	*	<<<	0	|	1545772	1546129	>>>	357	|	77	<<<	A1S_1319		hypothetical protein	*	candidate	307	2.4e-168	R	2	1	Y
A1S_1352		cytochrome B561	*	>>>	3	|	1584620	1584681	>>>	61	|	138	<<<	A1S_1353		LysR family transcriptional regulator	*	candidate	164	4.1e-84	R	2	1	Y
A1S_1382		putative transcriptional regulator	*	>>>	1993	|	1622240	1622386	>>>	146	|	353	<<<	A1S_1383		surface antigen	*	candidate	91	1e-95	R	1	1	Y
A1S_1383		surface antigen	*	<<<	34	|	1623062	1623489	>>>	427	|	268	<<<	A1S_1384		CinA-like protein	*	candidate	135	9.4e-66	R	1<>2	2	Y
A1S_1387		oxidoreductase	*	<<<	0	|	1628928	1629472	>>>	544	|	1279	<<<	A1S_1388		hypothetical protein	*	candidate	1442	0	R	2	1	N
A1S_1413		regulatory protein	*	<<<	0	|	1655626	1656019	>>>	393	|	437	>>>	A1S_1414		LrgB-like protein	*	candidate	578	0	R	2	1	Y
A1S_1477		putative amino acid transporter	*	<<<	153	|	1723622	1723729	>>>	107	|	5	>>>	A1S_1478		hypothetical protein	*	candidate	37	1.3e-15	R	1<>2	2	N
A1S_1479		hypothetical protein	*	<<<	129	|	1725371	1725449	>>>	78	|	298	>>>	A1S_1480		hypothetical protein	*	candidate	26	3.1e-36	R	1<>2	2	N
A1S_1527		tRNA (uracil-5-)-methyltransferase	*	<<<	378	|	1776507	1776909	>>>	402	|	18	<<<	A1S_1528		bifunctional proline dehydrogenase/pyrr	*	candidate	193	3.1e-206	R	2	1	N
A1S_1544		fructose-1,6-bisphosphate aldolase	*	>>>	0	|	1797788	1797885	>>>	97	|	20	<<<	A1S_1545		peptidyl-prolyl cis-trans isomerase	*	candidate	57	6e-22	R	2	1	N
A1S_1563		general secretion pathway protein I pre	*	>>>	5	|	1814245	1814372	>>>	127	|	70	>>>	A1S_1564		general secretion pathway protein J pre	*	candidate	46	9.5e-22	R	1<>2	2	N
A1S_1629		co-chaperone protein (Hsc20)	*	<<<	9	|	1898334	1898412	>>>	78	|	27	<<<	A1S_1630		hypothetical protein	*	candidate	30	9.9e-06	R	1<>2	2	N
A1S_1661		fructose-26-bisphosphatase	*	>>>	0	|	1933588	1933686	>>>	98	|	229	>>>	A1S_1662		hypothetical protein	*	candidate	198	4.2e-101	R	2	1	N
A1S_1676		hypothetical protein	*	>>>	164	|	1952072	1952156	>>>	84	|	31	<<<	A1S_1677		putative porin precursor	*	candidate	31	2.2e-09	R	1<>2	2	N
A1S_1680		hypothetical protein	*	>>>	531	|	1955803	1956119	>>>	316	|	825	>>>	A1S_1681		putative methyltransferase	*	candidate	112	4.4e-150	R	1	1	N
A1S_1695		putative two-component response regulat	*	<<<	8	|	1972628	1973054	>>>	426	|	11	>>>	A1S_1696		hypothetical protein	*	candidate	131	1.1e-58	R	1<>2	2	N
A1S_1726		aspartate ammonia-lyase	*	<<<	987	|	2008634	2008974	>>>	340	|	490	>>>	A1S_1727		LysR family transcriptional regulator	*	candidate	417	0	R	2	1	N
A1S_1761		acetyltransferase	*	<<<	0	|	2051710	2051929	>>>	219	|	547	<<<	A1S_1762		hypothetical protein	*	candidate	469	9.4e-259	R	2	1	N
A1S_1832		oxidoreductase FMN-binding	*	<<<	2	|	2134390	2134592	>>>	202	|	25	<<<	A1S_1833		hypothetical protein	*	candidate	124	7.8e-60	R	2	1	N
A1S_1878		hypothetical protein	*	<<<	127	|	2179663	2179762	>>>	99	|	7	<<<	A1S_1879		hypothetical protein	*	candidate	27	3.2e-14	R	1<>2	2	N
A1S_1881		porin	*	<<<	0	|	2184534	2184747	>>>	213	|	10	<<<	A1S_1882		3-dehydroshikimate dehydratase	*	candidate	90	9.5e-38	R	2	1	N
A1S_1929		putative oxidoreductase	*	<<<	2	|	2237427	2237590	>>>	163	|	21	<<<	A1S_1930		cell division protein	*	candidate	60	6.6e-22	R	2	1	N
A1S_1933		hypothetical protein	*	>>>	27	|	2240089	2240182	>>>	93	|	214	>>>	A1S_1934		hypothetical protein	*	candidate	94	1.7e-39	R	2	1	N
A1S_2036		DNA cytosine methyltransferase	*	<<<	486	|	2370878	2371111	>>>	233	|	782	>>>	A1S_2037		EsvI	*	candidate	104	5.8e-34	R	2	1	N
A1S_2090		hypothetical protein	*	<<<	6	|	2441246	2441381	>>>	135	|	20	<<<	A1S_2091		hypothetical protein	*	candidate	69	2.1e-26	R	2	1	N
A1S_2098		putative alcohol dehydrogenase	*	>>>	16	|	2451493	2451568	>>>	75	|	103	>>>	A1S_2099		hypothetical protein	*	candidate	22	4.7e-06	R	1<>2	2	N
A1S_2107		glutamine amidotransferase	*	>>>	2	|	2460258	2460326	>>>	68	|	330	<<<	A1S_2108		glutaminyl-tRNA synthetase	*	candidate	14	3.3e-43	R	1	1	N
A1S_2107		glutamine amidotransferase	*	>>>	246	|	2460502	2460588	>>>	86	|	68	<<<	A1S_2108		glutaminyl-tRNA synthetase	*	candidate	88	3.3e-43	R	1<>2	2	N
A1S_2128		aconitate hydratase 2	*	<<<	17	|	2481716	2481868	>>>	152	|	364	<<<	A1S_2129		hypothetical protein	*	candidate	120	2.1e-94	R	2	1	N
A1S_2128		aconitate hydratase 2	*	<<<	17	|	2481716	2482114	>>>	398	|	118	<<<	A1S_2129		hypothetical protein	*	candidate	120	2.1e-94	R	2	1	Y
A1S_2132		putative outer membrane protein	*	<<<	2	|	2489930	2490207	>>>	277	|	236	>>>	A1S_2133		hypothetical protein	*	candidate	357	5.1e-196	R	2	1	N
A1S_2181		transcriptional factor	*	>>>	0	|	2543350	2543717	>>>	367	|	19	<<<	A1S_2182		tRNA uridine 5-carboxymethylaminomethyl	*	candidate	294	6.9e-161	R	2	1	Y
A1S_2202		aspartate racemase	*	<<<	260	|	2564047	2564541	>>>	494	|	30	<<<	A1S_2203		hypothetical protein	*	candidate	166	3.5e-114	R	2	1	N
A1S_2205		paraquat-inducible protein A	*	<<<	184	|	2567659	2567737	>>>	78	|	3	<<<	A1S_2206		paraquat-inducible protein A	*	candidate	36	3.2e-20	R	2	1	N
A1S_2301		amino acid ABC transporter permease	*	<<<	0	|	2665457	2665731	>>>	274	|	11	<<<	A1S_2302		lysine/arginine/ornithine ABC transport	*	candidate	226	5.5e-120	R	2	1	Y
A1S_2303		LysR family transcriptional regulator	*	<<<	18	|	2667657	2668000	>>>	343	|	3	>>>	A1S_2304		RND efflux transporter	*	candidate	232	1.4e-123	R	2	1	Y
A1S_2317		putative lipoprotein precursor (RlpA-li	*	>>>	518	|	2685481	2685608	>>>	127	|	63	>>>	A1S_2318		hypothetical protein	*	candidate	44	7.9e-12	R	1<>2	2	N
A1S_2330		putative acyl-CoA dehydrogenase	*	>>>	0	|	2699771	2699994	>>>	223	|	63	>>>	A1S_2331		putative acyl-CoA dehydrogenase	*	candidate	135	1.1e-65	R	2	1	N
A1S_2352		glutamine synthetase	*	<<<	124	|	2721434	2721495	>>>	61	|	826	>>>	A1S_2353		dipeptide/tripeptide permease	*	candidate	14	2.7e-94	R	2	1	N
A1S_2368		hypothetical protein	*	<<<	3	|	2743765	2743955	>>>	190	|	634	<<<	A1S_2369		hypothetical protein	*	candidate	440	7.4e-243	R	2	1	N
A1S_2434		putative signal peptide	*	>>>	0	|	2819544	2819609	>>>	65	|	168	>>>	A1S_2435		D-ala-D-ala-carboxypeptidase; penicilli	*	candidate	126	3.6e-61	R	2	1	N
A1S_2459		putative oxidoreductase	*	<<<	0	|	2848629	2848715	>>>	86	|	110	>>>	A1S_2460		TetR family transcriptional regulator	*	candidate	153	5.2e-78	R	2	1	N
A1S_2470		putative protease	*	<<<	183	|	2863391	2863458	>>>	67	|	6	<<<	A1S_2471		putative epimerase	*	candidate	20	2e-08	R	1<>2	2	N
A1S_2477		isocitrate dehydrogenase	*	<<<	366	|	2874349	2874505	>>>	156	|	25	<<<	A1S_2478		putative trypsin-like serine protease	*	candidate	73	1.4e-65	R	1<>2	2	N
A1S_2479		putative D-ala-D-ala-carboxypeptidase p	*	>>>	2	|	2877729	2877793	>>>	64	|	269	>>>	A1S_2480		NADH dehydrogenase II	*	candidate	86	6.9e-37	R	2	1	N
A1S_2512		hypothetical protein	*	<<<	2	|	2914158	2914230	>>>	72	|	160	>>>	tRNA		tRNA	*	candidate	77	6e-30	R	2	1	N
A1S_2558		putative transposase	*	<<<	1576	|	2955780	2955842	>>>	62	|	8	>>>	A1S_2559		hypothetical protein	*	candidate	14	5.4e-191	R	1	1	N
A1S_2616		hypothetical protein	*	>>>	113	|	3027171	3027282	>>>	111	|	12	<<<	A1S_2617		phosphoserine aminotransferase	*	candidate	34	9.9e-06	R	1<>2	2	N
A1S_2639		formate dehydrogenase formation protein	*	<<<	0	|	3054899	3055077	>>>	178	|	34	<<<	A1S_2640		putative oxidoreductase molybdopterin	*	candidate	85	4.2e-36	R	2	1	N
A1S_2656		C32 tRNA thiolase	*	<<<	0	|	3078831	3079351	>>>	520	|	195	>>>	A1S_2657		putative transglycosylase	*	candidate	393	4.9e-214	R	2	1	Y
A1S_2717		dihydrolipoamide dehydrogenase	*	>>>	0	|	3154222	3154283	>>>	61	|	258	>>>	A1S_2718		succinyl-CoA synthetase beta chain	*	candidate	215	1.2e-113	R	2	1	N
A1S_2719		succinyl-CoA synthetase alpha chain	*	>>>	262	|	3156744	3156867	>>>	123	|	29	<<<	A1S_2720		tryptophanyl-tRNA synthetase	*	candidate	49	2.1e-22	R	1<>2	2	Y
A1S_2722		hypothetical protein	*	>>>	47	|	3160018	3160139	>>>	121	|	149	>>>	A1S_2723		putative Na+/H+ antiporter	*	candidate	147	1e-70	R	1<>2	2	N
A1S_2723		putative Na+/H+ antiporter	*	>>>	48	|	3161759	3162028	>>>	269	|	231	>>>	A1S_2724		putative hemagglutinin/hemolysin-relate	*	candidate	59	9.5e-39	R	1<>2	2	N
A1S_2733		hypothetical protein	*	>>>	2	|	3171103	3171275	>>>	172	|	109	>>>	A1S_2734		putative phosphatidylglycerophosphatase	*	candidate	141	2.6e-69	R	2	1	Y
A1S_2765		chaperone protein HchA	*	<<<	8	|	3205449	3205574	>>>	125	|	230	<<<	A1S_2766		putative oxydoreductase protein zinc-co	*	candidate	49	2e-36	R	1<>2	2	N
A1S_2768		undecaprenyl pyrophosphate phosphatase	*	<<<	62	|	3208638	3208866	>>>	228	|	373	>>>	A1S_2769		hypothetical protein	*	candidate	352	6.4e-191	R	2	1	N
A1S_2768		undecaprenyl pyrophosphate phosphatase	*	<<<	62	|	3208638	3208956	>>>	318	|	283	>>>	A1S_2769		hypothetical protein	*	candidate	352	6.4e-191	R	2	1	N
A1S_2793		putative amino-acid transport protein	*	<<<	180	|	3237741	3238248	>>>	507	|	772	>>>	A1S_2794		putative nitroreductase	*	candidate	536	0	R	2	1	N
A1S_2838		lysine-specific permease	*	>>>	0	|	3285793	3285889	>>>	96	|	280	>>>	A1S_2839		hypothetical protein	*	candidate	165	2.3e-81	R	1<>2	2	N
A1S_2844		quaternary ammonium compound-resistance	*	<<<	0	|	3291780	3291844	>>>	64	|	17	<<<	A1S_2845		hypothetical protein	*	candidate	41	7.4e-11	R	2	1	N
A1S_2866		hypothetical protein	*	<<<	0	|	3316201	3316363	>>>	162	|	7	<<<	A1S_2867		hypothetical protein	*	candidate	90	1.1e-41	R	2	1	N
A1S_2877		vitamin B12 receptor precursor	*	>>>	4	|	3327323	3327391	>>>	68	|	194	>>>	A1S_2878		hypothetical protein	*	candidate	55	2.2e-19	R	1	1	N
A1S_2891		phospholipase D endonuclease domain-con	*	<<<	7	|	3342304	3342595	>>>	291	|	28	<<<	A1S_2892		putative TonB-dependent receptor protei	*	candidate	208	2.3e-109	R	1<>2	2	N
A1S_2893		hypothetical protein	*	>>>	6	|	3345606	3345868	>>>	262	|	15	>>>	A1S_2894		aspartyl-tRNA synthetase	*	candidate	118	1.3e-54	R	2	1	N
A1S_2903		hypothetical protein	*	<<<	0	|	3356201	3356316	>>>	115	|	20	<<<	A1S_2904		branched-chain amino acid aminotransfer	*	candidate	65	1e-26	R	2	1	N
A1S_2906		putative sensory transduction histidine	*	<<<	410	|	3361786	3361892	>>>	106	|	1427	>>>	A1S_2907		hypothetical protein	*	candidate	138	8.3e-293	R	1<>2	2	N
A1S_2944		hypothetical protein	*	<<<	865	|	3424090	3424265	>>>	175	|	3196	>>>	A1S_2945		hypothetical protein	*	candidate	78	1.2e-27	R	2	1	Y
A1S_2970		hypothetical protein	*	>>>	0	|	3463177	3463283	>>>	106	|	338	>>>	A1S_2971		putative vanillate O-demethylase oxygen	*	candidate	324	3.9e-179	R	1<>2	2	N
A1S_3008		Acetyl-CoA carboxylase	*	<<<	0	|	3494155	3494243	>>>	88	|	158	<<<	A1S_3009		short chain dehydrogenase/reductase fam	*	candidate	152	8.8e-79	R	2	1	N
A1S_3057		30S ribosomal protein S4	*	<<<	0	|	3547885	3547987	>>>	102	|	113	<<<	A1S_3058		30S ribosomal protein S11	*	candidate	180	5.9e-96	R	2	1	N
A1S_3116		hypothetical protein	*	<<<	0	|	3599378	3599732	>>>	354	|	79	<<<	A1S_3117		putative tetA efflux pump	*	candidate	190	1e-98	R	2	1	N
A1S_3168		pilus assembly protein PilW	*	<<<	629	|	3655291	3655382	>>>	91	|	662	<<<	A1S_3169		4-hydroxy-3-methylbut-2-enyl diphosphat	*	candidate	20	1.1e-148	R	1	1	N
A1S_3195		putative membrane protein ComM	*	<<<	91	|	3682285	3682516	>>>	231	|	37	>>>	A1S_3196		putative penicillin binding protein (Po	*	candidate	99	1.5e-42	R	1<>2	2	N
A1S_3199		hypothetical protein	*	<<<	0	|	3686132	3686249	>>>	117	|	23	<<<	A1S_3200		phospho-N-acetylmuramoyl-pentapeptide t	*	candidate	73	1.6e-31	R	2	1	N
A1S_3239		hypothetical protein	*	<<<	0	|	3732386	3732467	>>>	81	|	133	>>>	A1S_3240		hypothetical protein	*	candidate	95	1.2e-42	R	1<>2	2	N
A1S_3276		hypothetical protein	*	<<<	0	|	3765974	3766394	>>>	420	|	45	<<<	A1S_3277		putative pirin-like protein	*	candidate	161	5.4e-157	R	2	1	Y
A1S_3279		putative transcription regulator protei	*	>>>	0	|	3769212	3769281	>>>	69	|	34	<<<	A1S_3280		NADP+-dependent succinate semialdehyde	*	candidate	60	7.7e-24	R	2	1	N
A1S_3288		MFS family transporter	*	<<<	0	|	3779193	3779308	>>>	115	|	30	<<<	A1S_3289		hypothetical protein	*	candidate	110	5.9e-54	R	2	1	N
A1S_3292		hypothetical protein	*	<<<	0	|	3782093	3782210	>>>	117	|	9	<<<	A1S_3293		putative NADPH:quinone reductase and re	*	candidate	69	3.6e-29	R	2	1	Y
A1S_3299		hypothetical protein	*	<<<	2	|	3793371	3793599	>>>	228	|	28	<<<	A1S_3300		acetate permease	*	candidate	59	4.2e-29	R	2	1	N
A1S_3309		acetyl-CoA synthetase	*	<<<	0	|	3806417	3806593	>>>	176	|	417	>>>	A1S_3310		hypothetical protein	*	candidate	242	8e-132	R	1<>2	2	N
A1S_3333		cell division protein	*	<<<	109	|	3835729	3835791	>>>	62	|	64	<<<	A1S_3334		D-alanine--D-alanine ligase	*	candidate	57	8.1e-26	R	2	1	N
A1S_3349		hypothetical protein	*	<<<	0	|	3852293	3852561	>>>	268	|	12	<<<	A1S_3350		hypothetical protein	*	candidate	189	3.1e-98	R	2	1	N
A1S_3377		hypothetical protein	*	<<<	198	|	3886898	3886967	>>>	69	|	22	<<<	A1S_3378		phosphatidylserine decarboxylase	*	candidate	37	6.5e-42	R	2	1	N
A1S_3425		phosphoribosylaminoimidazole-succinocar	*	>>>	5	|	3936772	3937239	>>>	467	|	208	>>>	A1S_3426		formate/nitrate transporter	*	candidate	186	2.8e-142	R	2	1	N
A1S_3457		16S rRNA m5C967 SAM-dependent methyltra	*	>>>	4	|	3973004	3973117	<<<	113	|	81	<<<	A1S_3458		SNF family Na+-dependent transporter	*	candidate	50	1.2e-17	R	1<>2	2	N
A1S_3451		uracil transport protein	*	>>>	8	|	3965175	3965381	<<<	206	|	113	>>>	A1S_3452		putative transcriptional regulator	*	candidate	104	4.5e-53	R	1<>2	2	Y
A1S_3437		hypothetical protein	*	<<<	9	|	3948059	3948425	<<<	366	|	324	<<<	A1S_3438		putative transcription activator	*	candidate	180	2e-92	R	1<>2	2	N
A1S_3431		putative histidine triad family protein	*	>>>	19	|	3943225	3943459	<<<	234	|	0	>>>	A1S_3432		A/G specific adenine glycosylase	*	candidate	138	1.1e-67	R	2	1	N
A1S_3429		hypothetical protein	*	<<<	770	|	3942010	3942087	<<<	77	|	33	>>>	A1S_3430		putative dienelactone hydrolase	*	candidate	157	0	R	2	1	N
A1S_3423		dihydrodipicolinate synthase	*	>>>	112	|	3935505	3935565	<<<	60	|	1	>>>	A1S_3424		putative lipoprotein-34 precursor (NlpB	*	candidate	103	3.3e-47	R	2	1	N
A1S_3421		putative transporter; putative sodium/b	*	<<<	82	|	3933412	3933522	<<<	110	|	2	<<<	A1S_3422		hypothetical protein	*	candidate	125	6.6e-61	R	2	1	N
A1S_3420		MATE family drug transporter	*	<<<	32	|	3932224	3932531	<<<	307	|	0	<<<	A1S_3421		putative transporter; putative sodium/b	*	candidate	198	7.4e-104	R	2	1	N
A1S_3404		amino acid APC transporter	*	<<<	28	|	3914777	3914923	<<<	146	|	3	<<<	A1S_3405		histidine ammonia-lyase	*	candidate	75	1.2e-32	R	2	1	N
A1S_3396		glucosamine--fructose-6-phosphate amino	*	>>>	608	|	3904650	3904740	<<<	90	|	2343	>>>	A1S_3397		hypothetical protein	*	candidate	63	5.8e-200	R	1	1	Y
A1S_3339		putative ferric siderophore receptor pr	*	>>>	13	|	3843365	3843583	<<<	218	|	446	<<<	A1S_3340		orotate phosphoribosyltransferase	*	candidate	50	3e-29	R	1	1	N
A1S_3334		D-alanine--D-alanine ligase	*	<<<	31	|	3836748	3836816	<<<	68	|	3	<<<	A1S_3335		UDP-N-acetylmuramate--L-alanine ligase	*	candidate	37	5.7e-10	R	1<>2	2	Y
A1S_3328		pyruvate dehydrogenase subunit E1	*	<<<	223	|	3829883	3829984	<<<	101	|	0	<<<	A1S_3329		EsvJ	*	candidate	39	5e-08	R	2	1	N
A1S_3313		3-deoxy-D-manno-2-octulosonate transfer	*	<<<	301	|	3810633	3810739	<<<	106	|	0	<<<	A1S_3314		xenobiotic reductase	*	candidate	214	2.7e-111	R	1<>2	2	N
A1S_3296		putative GGDEF family protein	*	<<<	364	|	3789039	3789152	<<<	113	|	727	>>>	A1S_3297		putative outer membrane protein	*	candidate	21	6.5e-21	R	1	1	Y
A1S_3284		putative transcriptional regulator	*	<<<	91	|	3776096	3776165	<<<	69	|	0	>>>	A1S_3285		hypothetical protein	*	candidate	95	1.7e-42	R	2	1	N
A1S_3279		putative transcription regulator protei	*	>>>	7	|	3769219	3769315	<<<	96	|	0	<<<	A1S_3280		NADP+-dependent succinate semialdehyde	*	candidate	60	7.7e-24	R	2	1	N
A1S_3276		hypothetical protein	*	<<<	392	|	3766366	3766439	<<<	73	|	0	<<<	A1S_3277		putative pirin-like protein	*	candidate	161	5.4e-157	R	2	1	Y
A1S_3261		hypothetical protein	*	<<<	953	|	3752109	3752592	<<<	483	|	4	<<<	A1S_3262		putative transcriptional regulator	*	candidate	805	0	R	2	1	N
A1S_3251		amino acid transporter LysE	*	<<<	183	|	3740328	3740393	<<<	65	|	3	<<<	A1S_3252		putative DNA/RNA non-specific endonucle	*	candidate	193	5.2e-101	R	2	1	N
A1S_3239		hypothetical protein	*	<<<	53	|	3732439	3732600	<<<	161	|	0	>>>	A1S_3240		hypothetical protein	*	candidate	95	1.2e-42	R	2	1	N
A1S_3221		putative ABC transporter ATP-binding pr	*	<<<	76	|	3712360	3712789	<<<	429	|	1	>>>	A1S_3222		homocysteine synthase	*	candidate	378	6.2e-208	R	2	1	N
A1S_3220		cation efflux system protein	*	<<<	534	|	3709568	3709807	<<<	239	|	853	<<<	A1S_3221		putative ABC transporter ATP-binding pr	*	candidate	191	3.4e-264	R	2	1	N
tRNA		tRNA	*	>>>	65	|	3700117	3700199	<<<	82	|	1211	>>>	A1S_3213		hypothetical protein	*	candidate	24	5.8e-127	R	1	1	N
tRNA		tRNA	*	>>>	16	|	3700068	3700199	<<<	131	|	1211	>>>	A1S_3213		hypothetical protein	*	candidate	24	5.8e-127	R	1	1	N
A1S_3211		S-methylmethionine APC transporter	*	>>>	17	|	3698750	3698851	<<<	101	|	0	>>>	A1S_3212		hypothetical protein	*	candidate	59	3.7e-23	R	2	1	N
A1S_3158		tRNA pseudouridine synthase B	*	<<<	52	|	3643578	3643728	<<<	150	|	118	>>>	A1S_3159		lipase chaperone	*	candidate	85	2.7e-48	R	2	1	N
A1S_3152		D-3-phosphoglycerate dehydrogenase	*	>>>	19	|	3639347	3639557	<<<	210	|	0	>>>	A1S_3153		hypothetical protein	*	candidate	86	3.3e-37	R	2	1	N
A1S_3150		putative signal peptide	*	<<<	62	|	3636231	3636305	<<<	74	|	0	<<<	A1S_3151		putative FAD/FMN-containing dehydrogena	*	candidate	61	2.6e-24	R	2	1	N
A1S_3147		putative signal peptide	*	<<<	364	|	3635001	3635079	<<<	78	|	0	>>>	A1S_3148		NADPH specific quinone oxidoreductase	*	candidate	52	2.8e-79	R	2	1	N
A1S_3105		inositol-1-monophosphatase	*	<<<	52	|	3585696	3585760	<<<	64	|	3	<<<	A1S_3106		1-deoxy-D-xylulose-5-phosphate synthase	*	candidate	109	4.8e-54	R	1<>2	2	N
A1S_3001		30S ribosomal protein S9	*	>>>	23	|	3486758	3487061	<<<	303	|	17	>>>	A1S_3002		stringent starvation protein A	*	candidate	180	2e-92	R	2	1	N
A1S_2983		RNase P	*	<<<	7	|	3473126	3473231	<<<	105	|	0	<<<	A1S_2984		50S ribosomal protein L34	*	candidate	77	4e-34	R	2	1	N
A1S_2974		hypoxanthine phosphoribosyltransferase	*	>>>	11	|	3466655	3466835	<<<	180	|	4	>>>	A1S_2975		hypothetical protein	*	candidate	136	1.4e-67	R	2	1	N
A1S_2966		UDP-N-acetylmuramate:L-alanyl-gamma-D-g	*	>>>	27	|	3458141	3458208	<<<	67	|	535	<<<	A1S_2967		hypothetical protein	*	candidate	14	8.4e-35	R	1	1	Y
A1S_2960		molecular chaperone DnaK	*	>>>	18	|	3449472	3449633	<<<	161	|	2259	>>>	A1S_2961		hypothetical protein	*	candidate	24	1.4e-63	R	1<>2	2	Y
A1S_2906		putative sensory transduction histidine	*	<<<	1559	|	3362935	3363158	<<<	223	|	161	>>>	A1S_2907		hypothetical protein	*	candidate	145	8.3e-293	R	1<>2	2	Y
A1S_2906		putative sensory transduction histidine	*	<<<	494	|	3361870	3362178	<<<	308	|	1141	>>>	A1S_2907		hypothetical protein	*	candidate	138	8.3e-293	R	1	1	Y
A1S_2887		acyl-CoA dehydrogenase A	*	>>>	17	|	3339274	3339463	<<<	189	|	7	>>>	A1S_2888		hypothetical protein	*	candidate	99	1.3e-44	R	1<>2	2	N
A1S_2885		putative signal peptide	*	>>>	21	|	3335237	3335305	<<<	68	|	313	>>>	A1S_2886		acyl-CoA dehydrogenase	*	candidate	15	1.3e-23	R	1	1	N
A1S_2863		putative antioxidant protein	*	>>>	201	|	3313801	3314259	<<<	458	|	0	>>>	A1S_2864		hypothetical protein	*	candidate	245	3.1e-154	R	2	1	Y
A1S_2842		putative acetyl-CoA acetyltransferase	*	>>>	17	|	3290829	3291024	<<<	195	|	0	>>>	A1S_2843		hypothetical protein	*	candidate	137	2.1e-67	R	2	1	Y
A1S_2838		lysine-specific permease	*	>>>	71	|	3285864	3286166	<<<	302	|	3	>>>	A1S_2839		hypothetical protein	*	candidate	165	2.3e-81	R	1<>2	2	N
A1S_2824		hypothetical protein	*	>>>	19	|	3270571	3270646	<<<	75	|	293	>>>	A1S_2825		putative thiol:disulphide interchange p	*	candidate	18	2.7e-61	R	1<>2	2	Y
A1S_2810		succinyl-diaminopimelate desuccinylase	*	>>>	8	|	3251990	3252199	<<<	209	|	278	<<<	A1S_2811		chemotactic signal transduction system	*	candidate	56	8.4e-55	R	2	1	N
A1S_2797		hypothetical protein	*	>>>	16	|	3243773	3243982	<<<	209	|	0	>>>	A1S_2798		hypothetical protein	*	candidate	110	4.2e-49	R	2	1	N
A1S_2789		putative metallopeptidase	*	<<<	166	|	3232040	3232216	<<<	176	|	0	<<<	A1S_2790		transport protein	*	candidate	130	3.2e-73	R	2	1	N
A1S_2776		hypothetical protein	*	>>>	9	|	3218196	3218528	<<<	332	|	0	<<<	A1S_2777		ribonuclease G endoribonuclease G	*	candidate	234	1e-122	R	1<>2	2	N
A1S_2738		hypothetical protein	*	>>>	113	|	3178335	3178416	<<<	81	|	0	>>>	A1S_2739		hypothetical protein	*	candidate	143	1.3e-73	R	1<>2	2	N
A1S_2719		succinyl-CoA synthetase alpha chain	*	>>>	123	|	3156605	3156896	<<<	291	|	0	<<<	A1S_2720		tryptophanyl-tRNA synthetase	*	candidate	348	6.1e-192	R	2	1	Y
A1S_2719		succinyl-CoA synthetase alpha chain	*	>>>	25	|	3156507	3156606	<<<	99	|	290	<<<	A1S_2720		tryptophanyl-tRNA synthetase	*	candidate	31	2.1e-22	R	1<>2	2	Y
A1S_2717		dihydrolipoamide dehydrogenase	*	>>>	48	|	3154270	3154378	<<<	108	|	163	>>>	A1S_2718		succinyl-CoA synthetase beta chain	*	candidate	51	2.1e-49	R	1<>2	2	Y
tRNA		tRNA	*	>>>	30	|	3104166	3104303	<<<	137	|	251	<<<	A1S_2679		hypothetical protein	*	candidate	85	1.4e-80	R	2	1	N
A1S_2663		diacylglycerol kinase	*	>>>	5	|	3088179	3088332	<<<	153	|	15	<<<	A1S_2664		chaperonin GroEL	*	candidate	94	4.4e-44	R	2	1	N
A1S_2647		putative transcriptional regulator	*	<<<	1820	|	3065366	3065630	<<<	264	|	0	>>>	A1S_2648		hypothetical protein	*	candidate	107	0	R	2	1	Y
A1S_2647		putative transcriptional regulator	*	<<<	1368	|	3064914	3065136	<<<	222	|	494	>>>	A1S_2648		hypothetical protein	*	candidate	73	0	R	2	1	N
A1S_2629		site-specific tyrosine recombinase	*	<<<	452	|	3044086	3044169	<<<	83	|	4	>>>	A1S_2630		amino acid transporter LysE	*	candidate	388	3.7e-214	R	1<>2	2	N
A1S_2607		putative hydrolase	*	<<<	10	|	3017429	3017688	<<<	259	|	0	<<<	A1S_2608		putative protease; putative signal pept	*	candidate	82	4e-32	R	2	1	N
A1S_2595		peptidoglycan-associated lipoprotein pr	*	>>>	17	|	3004655	3004726	<<<	71	|	531	>>>	A1S_2596		fructose-1,6-bisphosphatase	*	candidate	34	1.1e-16	R	1<>2	2	N
A1S_2588		Holliday junction DNA helicase RuvB	*	>>>	4	|	2997996	2998341	<<<	345	|	1	>>>	A1S_2589		aminoacylase-2/carboxypeptidase-Z famil	*	candidate	218	1.5e-113	R	2	1	Y
A1S_2545		bacterioferritin comigratory protein	*	>>>	23	|	2941433	2941702	<<<	269	|	3	>>>	A1S_2546		secreted trypsin-like serine protease	*	candidate	137	1.1e-69	R	2	1	N
A1S_2543		hypothetical protein	*	>>>	20	|	2940174	2940332	<<<	158	|	4	>>>	A1S_2544		hypothetical protein	*	candidate	111	6e-52	R	2	1	N
tRNA		tRNA	*	>>>	69	|	2914536	2914639	<<<	103	|	9	<<<	A1S_2514		Short-chain alcohol dehydrogenase of un	*	candidate	58	1.5e-18	R	2	1	N
tRNA		tRNA	*	>>>	9	|	2914476	2914639	<<<	163	|	9	<<<	A1S_2514		Short-chain alcohol dehydrogenase of un	*	candidate	58	1.5e-18	R	2	1	N
A1S_2510		chaperone protein	*	<<<	483	|	2912693	2912786	<<<	93	|	533	>>>	A1S_2511		phenylacetic acid degradation-related p	*	candidate	31	1.4e-40	R	1	1	N
A1S_2504		excinuclease ABC subunit B	*	<<<	326	|	2904327	2904404	<<<	77	|	0	>>>	A1S_2505		hypothetical protein	*	candidate	212	4e-110	R	2	1	N
A1S_2481		FKBP-type peptidyl-prolyl cis-trans iso	*	>>>	23	|	2879754	2880115	<<<	361	|	15	>>>	A1S_2482		deoxyribodipyrimidine photolyase (photo	*	candidate	200	2.3e-102	R	1<>2	2	N
A1S_2479		putative D-ala-D-ala-carboxypeptidase p	*	>>>	45	|	2877772	2878062	<<<	290	|	0	>>>	A1S_2480		NADH dehydrogenase II	*	candidate	86	6.9e-37	R	2	1	N
A1S_2474		major facilitator family transporter	*	>>>	125	|	2868303	2868460	<<<	157	|	1068	<<<	A1S_2475		isocitrate dehydrogenase	*	candidate	101	1e-81	R	2	1	N
A1S_2449		aromatic amino acid APC transporter	*	<<<	33	|	2836176	2836538	<<<	362	|	4	<<<	A1S_2450		putative pyruvate decarboxylase	*	candidate	164	7.6e-84	R	2	1	N
A1S_2441		adenylosuccinate lyase	*	>>>	17	|	2825419	2825507	<<<	88	|	105	>>>	A1S_2442		hypothetical protein	*	candidate	21	1.4e-09	R	2	1	N
A1S_2434		putative signal peptide	*	>>>	39	|	2819583	2819767	<<<	184	|	10	>>>	A1S_2435		D-ala-D-ala-carboxypeptidase; penicilli	*	candidate	76	1e-30	R	1<>2	2	N
A1S_2414		putative calcium binding hemolysin prot	*	<<<	354	|	2800325	2800388	<<<	63	|	9	<<<	tRNA		tRNA	*	candidate	13	6e-10	R	1<>2	2	N
A1S_2395		hypothetical protein	*	>>>	10	|	2777421	2777575	<<<	154	|	270	<<<	A1S_2396		putative transcriptional regulator	*	candidate	46	4e-57	R	2	1	N
A1S_2394		putative threonine ammonia-lyase	*	>>>	74	|	2776554	2776662	<<<	108	|	166	>>>	A1S_2395		hypothetical protein	*	candidate	37	7.9e-07	R	2	1	N
A1S_2368		hypothetical protein	*	<<<	174	|	2743936	2744062	<<<	126	|	527	<<<	A1S_2369		hypothetical protein	*	candidate	52	2.6e-37	R	1	1	N
A1S_2366		GTP cyclohydrolase I	*	>>>	24	|	2740660	2740949	<<<	289	|	0	>>>	A1S_2367		beta-lactamase	*	candidate	150	3.7e-75	R	2	1	Y
tRNA		tRNA	*	>>>	11	|	2716155	2716254	<<<	99	|	85	>>>	A1S_2347		hypothetical protein	*	candidate	40	4.9e-08	R	2	1	Y
tRNA		tRNA	*	>>>	9	|	2715899	2716067	<<<	168	|	0	>>>	tRNA		tRNA	*	candidate	109	8.6e-51	R	2	1	Y
A1S_2343		superoxide dismutase	*	>>>	18	|	2715602	2715727	<<<	125	|	2	>>>	tRNA		tRNA	*	candidate	70	1.5e-27	R	2	1	N
A1S_2335		510-methylenetetrahydrofolate reductase	*	>>>	128	|	2705203	2705341	<<<	138	|	0	>>>	A1S_2336		hypothetical protein	*	candidate	155	9.3e-76	R	2	1	N
A1S_2331		putative acyl-CoA dehydrogenase	*	>>>	67	|	2701568	2701648	<<<	80	|	3	>>>	A1S_2332		putative 4-carboxymuconolactone decarbo	*	candidate	132	8.7e-66	R	2	1	Y
A1S_2322		elongation factor Ts	*	<<<	44	|	2689535	2689627	<<<	92	|	0	<<<	A1S_2323		30S ribosomal protein S2	*	candidate	137	1.6e-71	R	2	1	N
A1S_2320		AraC family transcriptional regulator	*	<<<	88	|	2687779	2687983	<<<	204	|	80	<<<	A1S_2321		hypothetical protein	*	candidate	129	8.5e-59	R	2	1	N
A1S_2317		putative lipoprotein precursor (RlpA-li	*	>>>	26	|	2684989	2685052	<<<	63	|	619	>>>	A1S_2318		hypothetical protein	*	candidate	15	3.7e-06	R	1<>2	2	N
A1S_2309		putative DNA exonuclease X	*	>>>	416	|	2677918	2678005	<<<	87	|	375	>>>	tRNA		tRNA	*	candidate	15	1.1e-67	R	2	1	N
A1S_2272		hypothetical protein	*	>>>	183	|	2633072	2633246	<<<	174	|	0	>>>	A1S_2273		3'-terminal phosphate cyclase	*	candidate	294	5.1e-161	R	2	1	Y
A1S_2270		beta-lactamase superfamily hydrolase	*	>>>	209	|	2630717	2630852	<<<	135	|	0	>>>	A1S_2271		rtcb protein	*	candidate	309	6.2e-171	R	2	1	Y
A1S_2262		EsvH	*	>>>	19	|	2624027	2624160	<<<	133	|	0	>>>	A1S_2263		hypothetical protein	*	candidate	113	1e-55	R	2	1	N
A1S_2261		putative cold shock protein	*	<<<	707	|	2623096	2623305	<<<	209	|	0	>>>	A1S_2262		EsvH	*	candidate	410	0	R	1<>2	2	N
A1S_2225		hypothetical protein	*	<<<	808	|	2591455	2591523	<<<	68	|	54	<<<	A1S_2226		putative glycosyl transferase related p	*	candidate	19	1.8e-12	R	1<>2	2	N
A1S_2225		hypothetical protein	*	<<<	243	|	2590890	2590974	<<<	84	|	603	<<<	A1S_2226		putative glycosyl transferase related p	*	candidate	30	1.8e-12	R	1<>2	2	N
A1S_2222		putative poly(R)-hydroxyalkanoic acid s	*	>>>	22	|	2587780	2587914	<<<	134	|	0	>>>	A1S_2223		AraC family transcriptional regulator	*	candidate	81	2.6e-36	R	2	1	N
A1S_2206		paraquat-inducible protein A	*	<<<	287	|	2568511	2568572	<<<	61	|	18	<<<	A1S_2207		membrane protein putative	*	candidate	18	7.2e-46	R	2	1	N
A1S_2193		putative permease protein	*	>>>	15	|	2554643	2555009	<<<	366	|	0	>>>	A1S_2194		putative hydroxyacylglutathione hydrola	*	candidate	154	2.5e-77	R	2	1	N
A1S_2181		transcriptional factor	*	>>>	17	|	2543367	2543541	<<<	174	|	195	<<<	A1S_2182		tRNA uridine 5-carboxymethylaminomethyl	*	candidate	129	5.4e-62	R	1<>2	2	Y
A1S_2173		50S ribosomal protein L9	*	>>>	17	|	2535633	2535936	<<<	303	|	13	>>>	A1S_2174		replicative DNA helicase;chromosome rep	*	candidate	117	9.2e-55	R	2	1	N
A1S_2165		hypothetical protein	*	>>>	35	|	2529183	2529534	<<<	351	|	0	>>>	A1S_2166		cytochrome o ubiquinol oxidase subunit	*	candidate	363	1.8e-202	R	2	1	Y
A1S_2164		phosphoenolpyruvate synthase	*	>>>	14	|	2528342	2528454	<<<	112	|	3	>>>	A1S_2165		hypothetical protein	*	candidate	83	1e-37	R	1<>2	2	N
A1S_2159		hypothetical protein	*	>>>	9	|	2518565	2518694	<<<	129	|	362	<<<	A1S_2160		haemin storage system HmsR protein	*	candidate	18	2.3e-40	R	2	1	N
A1S_2157		putative signal peptide	*	>>>	757	|	2516727	2516833	<<<	106	|	7	>>>	A1S_2158		putative monooxygenase	*	candidate	91	9.2e-82	R	2	1	N
A1S_2112		putative integral membrane protein	*	<<<	177	|	2465805	2465879	<<<	74	|	564	<<<	A1S_2113		tRNA delta(2)-isopentenylpyrophosphate	*	candidate	22	7.3e-22	R	1	1	N
A1S_2112		putative integral membrane protein	*	<<<	49	|	2465677	2465752	<<<	75	|	691	<<<	A1S_2113		tRNA delta(2)-isopentenylpyrophosphate	*	candidate	29	7.3e-22	R	1	1	N
A1S_2107		glutamine amidotransferase	*	>>>	310	|	2460566	2460651	<<<	85	|	5	<<<	A1S_2108		glutaminyl-tRNA synthetase	*	candidate	125	3.2e-64	R	1<>2	2	N
A1S_2094		hypothetical protein	*	>>>	96	|	2447072	2447144	<<<	72	|	11	>>>	A1S_2095		hydoxyethylthiazole kinase	*	candidate	66	1.2e-25	R	1<>2	2	N
A1S_2078		acetyltransferase	*	>>>	1030	|	2425699	2425926	<<<	227	|	1235	<<<	A1S_2079		putative mechanosensitive ion channel	*	candidate	209	0	R	2	1	N
A1S_2078		acetyltransferase	*	>>>	986	|	2425655	2425926	<<<	271	|	1235	<<<	A1S_2079		putative mechanosensitive ion channel	*	candidate	209	0	R	2	1	N
A1S_2070		magnesium-transporting ATPase MgtA	*	<<<	170	|	2414853	2414928	<<<	75	|	368	<<<	A1S_2071		hypothetical protein	*	candidate	23	1.3e-35	R	2	1	N
A1S_2052		hypothetical protein	*	<<<	338	|	2391715	2391934	<<<	219	|	0	>>>	A1S_2053		putative iron-containing alcohol dehydr	*	candidate	142	1.3e-186	R	2	1	N
A1S_2040		putative phage integrase	*	<<<	646	|	2380669	2380733	<<<	64	|	0	<<<	A1S_2041		hypothetical protein	*	candidate	286	1.2e-153	R	2	1	N
A1S_2033		hypothetical protein	*	<<<	1683	|	2363426	2363496	<<<	70	|	656	<<<	A1S_2034		hypothetical protein	*	candidate	14	1.7e-113	R	2	1	N
A1S_2033		hypothetical protein	*	<<<	1134	|	2362877	2362957	<<<	80	|	1195	<<<	A1S_2034		hypothetical protein	*	candidate	15	3e-137	R	2	1	N
A1S_2005		nitrite reductase	*	<<<	422	|	2321385	2321762	<<<	377	|	336	>>>	A1S_2006		response regulator protein	*	candidate	320	2.5e-242	R	2	1	N
A1S_2000		hypothetical protein	*	<<<	79	|	2313482	2313585	<<<	103	|	0	<<<	A1S_2001		molybdopterin-guanine dinucleotide synt	*	candidate	123	7.7e-60	R	1<>2	2	N
A1S_1978		response regulator protein	*	>>>	20	|	2292442	2292711	<<<	269	|	69	>>>	A1S_1979		putative transcriptional regulator	*	candidate	140	1.4e-75	R	1<>2	2	N
A1S_1954		serine proteinase	*	<<<	900	|	2266368	2266458	<<<	90	|	524	<<<	A1S_1955		hypothetical protein	*	candidate	128	1e-126	R	1<>2	2	N
A1S_1948		MarR family multidrug resistance pump t	*	>>>	484	|	2257156	2257307	<<<	151	|	540	>>>	A1S_1949		putative diguanylate cyclase/phosphodie	*	candidate	107	4.3e-89	R	2	1	N
A1S_1948		MarR family multidrug resistance pump t	*	>>>	390	|	2257062	2257307	<<<	245	|	540	>>>	A1S_1949		putative diguanylate cyclase/phosphodie	*	candidate	107	4.3e-89	R	2	1	N
A1S_1947		phosphotransferase system fructose-spec	*	>>>	8	|	2255548	2255636	<<<	88	|	570	>>>	A1S_1948		MarR family multidrug resistance pump t	*	candidate	17	1.4e-14	R	1<>2	2	N
A1S_1936		acetylornithine aminotransferase	*	<<<	213	|	2242520	2242711	<<<	191	|	116	>>>	A1S_1937		putative glutaredoxin-related protein	*	candidate	64	2.5e-25	R	2	1	N
A1S_1900		CTP synthetase	*	<<<	621	|	2202343	2202708	<<<	365	|	8	>>>	A1S_1901		hypothetical protein	*	candidate	281	8.4e-302	R	2	1	N
A1S_1879		hypothetical protein	*	<<<	187	|	2180383	2180564	<<<	181	|	302	<<<	A1S_1880		pyrroloquinoline-quinone QuiA	*	candidate	47	2.3e-21	R	1<>2	2	N
A1S_1871		putative phosphoglycerate mutase relate	*	<<<	48	|	2173486	2173548	<<<	62	|	38	<<<	A1S_1872		putative phosphotransferase	*	candidate	46	2.5e-13	R	1<>2	2	N
A1S_1853		hypothetical protein	*	<<<	191	|	2156835	2156967	<<<	132	|	0	<<<	A1S_1854		tyramine oxidase	*	candidate	272	2.5e-148	R	2	1	N
A1S_1850		esterase	*	>>>	35	|	2151325	2151778	<<<	453	|	3	>>>	A1S_1851		penicillin G amidase	*	candidate	365	3.7e-204	R	2	1	Y
A1S_1824		hypothetical protein	*	>>>	149	|	2127083	2127221	<<<	138	|	33	>>>	A1S_1825		hypothetical protein	*	candidate	167	9.8e-85	R	2	1	N
A1S_1811		hypothetical protein	*	<<<	767	|	2108675	2108775	<<<	100	|	290	<<<	A1S_1812		hypothetical protein	*	candidate	26	2.7e-13	R	2	1	N
A1S_1776		transcriptional regulatory protein	*	<<<	2117	|	2072559	2072875	<<<	316	|	2	<<<	A1S_1777		putative methylenetetrahydrofolate redu	*	candidate	1331	0	R	2	1	N
A1S_1776		transcriptional regulatory protein	*	<<<	814	|	2071256	2071336	<<<	80	|	1541	<<<	A1S_1777		putative methylenetetrahydrofolate redu	*	candidate	37	2.1e-22	R	1	1	N
A1S_1759		Short-chain dehydrogenase/reductase SDR	*	>>>	1009	|	2049407	2049636	<<<	229	|	1	>>>	A1S_1760		hypothetical protein	*	candidate	679	0	R	2	1	N
A1S_1756		AraC family transcriptional regulator	*	<<<	27	|	2045579	2045689	<<<	110	|	20	>>>	A1S_1757		Alpha/beta hydrolase	*	candidate	57	1.1e-19	R	2	1	N
A1S_1735		hypothetical protein	*	<<<	1295	|	2020125	2020615	<<<	490	|	0	>>>	A1S_1736		hypothetical protein	*	candidate	1194	0	R	2	1	N
A1S_1733		LysR family transcriptional regulator	*	<<<	710	|	2017145	2017548	<<<	403	|	3	>>>	A1S_1734		hypothetical protein	*	candidate	562	0	R	2	1	N
A1S_1712		DMT family permease	*	<<<	55	|	1990978	1991358	<<<	380	|	0	>>>	A1S_1713		AraC family transcriptional regulator	*	candidate	308	3.8e-165	R	2	1	N
A1S_1696		hypothetical protein	*	>>>	13	|	1973706	1973857	<<<	151	|	0	<<<	A1S_1697		putative transcriptional regulator	*	candidate	114	5.2e-54	R	2	1	Y
A1S_1694		chorismate synthase	*	>>>	25	|	1971319	1971386	<<<	67	|	3	<<<	A1S_1695		putative two-component response regulat	*	candidate	32	5.7e-07	R	1<>2	2	N
A1S_1686		ribonuclease D	*	>>>	786	|	1963806	1964064	<<<	258	|	266	<<<	A1S_1687		transcriptional regulator	*	candidate	153	8.6e-225	R	2	1	Y
A1S_1680		hypothetical protein	*	>>>	1307	|	1956579	1956712	<<<	133	|	232	>>>	A1S_1681		putative methyltransferase	*	candidate	53	4.4e-150	R	1<>2	2	Y
A1S_1665		hypothetical protein	*	<<<	174	|	1938391	1938731	<<<	340	|	0	<<<	A1S_1666		hypothetical protein	*	candidate	251	1.7e-129	R	2	1	N
A1S_1657		putative siderophore biosynthesis prote	*	>>>	111	|	1928335	1928697	<<<	362	|	0	>>>	A1S_1658		haloacid dehalogenase-like hydrolase	*	candidate	129	1e-57	R	2	1	N
A1S_1652		hypothetical protein	*	>>>	34	|	1921474	1921592	<<<	118	|	0	>>>	A1S_1653		hypothetical protein	*	candidate	80	1.6e-33	R	2	1	N
A1S_1614		hypothetical protein	*	>>>	212	|	1883568	1883689	<<<	121	|	673	>>>	A1S_1615		PAPS (adenosine 3'-phosphate 5'-phospho	*	candidate	107	1.4e-97	R	1	1	N
A1S_1601		malate synthase G	*	>>>	20	|	1866391	1866606	<<<	215	|	7	>>>	A1S_1602		hypothetical protein	*	candidate	113	6.7e-54	R	2	1	N
A1S_1543		phosphoglycerate kinase	*	>>>	22	|	1796285	1796704	<<<	419	|	45	>>>	A1S_1544		fructose-1,6-bisphosphate aldolase	*	candidate	178	3.1e-87	R	2	1	N
A1S_1529		leucine-responsive regulatory protein	*	>>>	0	|	1781294	1781366	<<<	72	|	7	<<<	A1S_1530		SSS family major sodium/proline symport	*	candidate	59	1.7e-23	R	2	1	N
A1S_1518		putative suppressor of F exclusion of p	*	>>>	17	|	1767269	1767544	<<<	275	|	584	<<<	A1S_1519		methionine adenosyltransferase	*	candidate	126	5.7e-216	R	2	1	N
A1S_1516		putative antibiotic resistance	*	>>>	14	|	1765280	1765357	<<<	77	|	110	<<<	A1S_1517		beta-lactamase OXA-95	*	candidate	30	1.5e-10	R	2	1	N
A1S_1478		hypothetical protein	*	>>>	18	|	1724224	1724730	<<<	506	|	55	<<<	A1S_1479		hypothetical protein	*	candidate	184	1.6e-88	R	2	1	N
A1S_1439		putative coenzyme F420-dependent N5N10-	*	>>>	26	|	1679945	1680323	<<<	378	|	0	>>>	A1S_1440		MFS family transporter	*	candidate	297	1.7e-165	R	2	1	N
A1S_1434		ubiquinol oxidase subunit I	*	<<<	88	|	1675353	1675540	<<<	187	|	671	>>>	A1S_1435		hypothetical protein	*	candidate	103	5.6e-61	R	1	1	N
A1S_1432		hypothetical protein	*	<<<	171	|	1672828	1673022	<<<	194	|	0	<<<	A1S_1433		ubiquinol oxidase subunit II	*	candidate	270	2.6e-144	R	2	1	N
A1S_1415		transcriptional regulator	*	<<<	249	|	1658540	1658705	<<<	165	|	78	>>>	A1S_1416		negative transcriptional regulator	*	candidate	115	1.4e-51	R	1<>2	2	N
A1S_1365		phosphonoacetaldehyde hydrolase	*	>>>	20	|	1599456	1599663	<<<	207	|	0	<<<	A1S_1366		amino acid transporter LysE	*	candidate	179	3.9e-91	R	2	1	Y
A1S_1291		hypothetical protein	*	<<<	1090	|	1519144	1519218	<<<	74	|	32	>>>	A1S_1292		putative signal peptide	*	candidate	46	3.7e-128	R	2	1	N
A1S_1281		TPR domain-containing protein	*	>>>	1296	|	1505375	1505448	<<<	73	|	330	>>>	A1S_1282		hypothetical protein	*	candidate	53	1.1e-38	R	1<>2	2	Y
A1S_1245		putative acyltransferase	*	>>>	117	|	1458069	1458286	<<<	217	|	0	>>>	A1S_1246		putative universal stress protein	*	candidate	161	8.3e-79	R	2	1	N
A1S_1243		RND efflux transporter	*	>>>	6	|	1456663	1456843	<<<	180	|	0	>>>	A1S_1244		hypothetical protein	*	candidate	62	4.3e-23	R	2	1	N
A1S_1227		amino acid transporter LysE	*	<<<	316	|	1436397	1436730	<<<	333	|	8	>>>	A1S_1228		cold shock protein	*	candidate	406	7.5e-227	R	2	1	N
A1S_1225		peptidase S24 S26A and S26B	*	<<<	360	|	1434284	1434479	<<<	195	|	512	>>>	A1S_1226		hypothetical protein	*	candidate	74	3.1e-23	R	2	1	N
A1S_1219		glutathione-dependent formaldehyde-acti	*	>>>	1379	|	1429077	1429342	<<<	265	|	733	>>>	A1S_1220		putative threonine efflux protein	*	candidate	99	1.3e-184	R	2	1	N
A1S_1219		glutathione-dependent formaldehyde-acti	*	>>>	547	|	1428245	1428318	<<<	73	|	1757	>>>	A1S_1220		putative threonine efflux protein	*	candidate	15	3.1e-134	R	2	1	N
A1S_1211		benzoate transporter	*	<<<	70	|	1418753	1418874	<<<	121	|	6	<<<	A1S_1212		1,6-dihydroxycyclohexa-2,4-diene-1-carb	*	candidate	122	3.1e-60	R	2	1	N
A1S_1208		3-oxoacyl-(acyl carrier protein) syntha	*	>>>	19	|	1414415	1414495	<<<	80	|	0	<<<	A1S_1209		putative benzoate transport porin (BenP	*	candidate	80	3.5e-36	R	1<>2	2	N
A1S_1199		putative glutathionine S-transferase	*	>>>	23	|	1404720	1405023	<<<	303	|	254	<<<	A1S_1200		alkyl hydroperoxide reductase subunit F	*	candidate	60	5.8e-22	R	1	1	N
A1S_1193		OmpA/MotB	*	>>>	33	|	1398936	1399168	<<<	232	|	75	>>>	A1S_1194		hypothetical protein	*	candidate	83	9.6e-34	R	1<>2	2	Y
A1S_1192		aspartate carbamoyltransferase non-cata	*	>>>	33	|	1397307	1397661	<<<	354	|	47	>>>	A1S_1193		OmpA/MotB	*	candidate	204	1.3e-116	R	2	1	N
A1S_1177		glyceraldehyde 3-phosphate dehydrogenas	*	>>>	209	|	1379851	1380118	<<<	267	|	52	>>>	A1S_1178		ATP phosphoribosyltransferase regulator	*	candidate	197	8.4e-102	R	2	1	N
A1S_1163		hypothetical protein	*	>>>	588	|	1357469	1357534	<<<	65	|	74	>>>	A1S_1164		putative phage tail tape meausure prote	*	candidate	286	9.6e-154	R	2	1	N
A1S_1145		putative Cro protein	*	>>>	548	|	1338785	1339013	<<<	228	|	207	<<<	A1S_1147		site-specific DNA methylase-like protei	*	candidate	55	7.3e-53	R	1<>2	2	N
A1S_1079		dichlorophenol hydroxylase	*	>>>	28	|	1259549	1259787	<<<	238	|	407	>>>	A1S_1080		putative lipoprotein	*	candidate	145	1.2e-200	R	2	1	N
A1S_1008		isocitrate lyase	*	>>>	18	|	1169434	1169542	<<<	108	|	57	<<<	A1S_1009		putative lipoprotein	*	candidate	52	5.6e-19	R	2	1	N
A1S_0998		lysyl-tRNA synthetase	*	>>>	21	|	1156965	1157057	<<<	92	|	75	>>>	A1S_0999		putative signal peptide	*	candidate	79	3.1e-33	R	2	1	Y
A1S_0990		polyphosphate kinase	*	>>>	17	|	1149523	1149792	<<<	269	|	0	>>>	A1S_0991		hypothetical protein	*	candidate	180	9.4e-93	R	2	1	N
A1S_0972		phosphate transporter	*	>>>	21	|	1128343	1128737	<<<	394	|	4	>>>	A1S_0973		D-serine dehydratase	*	candidate	341	4.3e-188	R	2	1	N
A1S_0940		hypothetical protein	*	>>>	18	|	1091678	1091761	<<<	83	|	0	<<<	A1S_0941		enoyl-CoA hydratase	*	candidate	70	5.9e-30	R	2	1	N
A1S_0933		putative acyl-CoA thioester hydrolase	*	>>>	7	|	1083406	1083682	<<<	276	|	651	>>>	A1S_0934		putative cobalamin synthesis protein	*	candidate	159	3.4e-245	R	2	1	N
A1S_0917		transcriptional regulator	*	>>>	198	|	1065697	1066103	<<<	406	|	4	>>>	A1S_0918		hypothetical protein	*	candidate	196	5e-103	R	1<>2	2	N
A1S_0897		twitching motility protein	*	<<<	48	|	1038849	1039053	<<<	204	|	8	>>>	A1S_0898		hypothetical protein	*	candidate	189	1.6e-96	R	2	1	N
A1S_0888		acetylglutamate kinase	*	>>>	21	|	1031456	1031533	<<<	77	|	0	>>>	A1S_0889		hypothetical protein	*	candidate	44	5.3e-13	R	2	1	N
A1S_0876		putative cell division protein (FstK)	*	>>>	18	|	1020131	1020261	<<<	130	|	0	>>>	A1S_0877		threonine efflux system	*	candidate	111	4.5e-53	R	2	1	Y
A1S_0869		elongation factor Tu	*	>>>	18	|	1011390	1011520	<<<	130	|	147	>>>	A1S_0870		putative metal-dependent hydrolase	*	candidate	38	4.7e-30	R	2	1	N
A1S_0864		beta-ketoacyl-ACP synthase I	*	<<<	199	|	1005160	1005471	<<<	311	|	25	>>>	A1S_0865		hypothetical protein	*	candidate	116	4.9e-65	R	2	1	N
A1S_0845		phosphopantetheine adenylyltransferase	*	>>>	238	|	987827	988299	<<<	472	|	1	>>>	tRNA		tRNA	*	candidate	527	6.5e-296	R	2	1	N
A1S_0819		acyl carrier protein (ACP)	*	>>>	25	|	967406	967705	<<<	299	|	12	>>>	A1S_0820		putative peptidoglycan-binding LysM	*	candidate	225	3.8e-120	R	2	1	Y
A1S_0816		50S ribosomal protein L32	*	>>>	42	|	965232	965425	<<<	193	|	0	>>>	A1S_0817		hypothetical protein	*	candidate	152	8.1e-79	R	1<>2	2	Y
A1S_0800		bacterioferritin	*	>>>	11	|	951434	951716	<<<	282	|	0	>>>	A1S_0801		putative transport protein (permease)	*	candidate	137	3.3e-71	R	2	1	N
A1S_0790		hypothetical protein	*	<<<	1151	|	940263	940793	<<<	530	|	0	<<<	A1S_0793		putative transcriptional regulator	*	candidate	259	0	R	2	1	N
A1S_0764		NADH dehydrogenase I chain N	*	>>>	16	|	908000	908111	<<<	111	|	80	>>>	A1S_0765		uracil phosphoribosyltransferase	*	candidate	49	2.2e-33	R	2	1	Y
A1S_0738		putative flavoprotein oxidoreductase	*	>>>	908	|	872303	872405	<<<	102	|	82	>>>	A1S_0739		putative transcriptional regulator	*	candidate	15	6.4e-87	R	2	1	N
A1S_0719		zinc-binding dehydrogenase	*	>>>	28	|	848559	848619	<<<	60	|	4	<<<	A1S_0720		LysR family transcriptional regulator	*	candidate	69	1.6e-29	R	1<>2	2	N
A1S_0712		bifunctional ornithine acetyltransferas	*	>>>	17	|	844067	844432	<<<	365	|	0	>>>	A1S_0713		quinolinate synthetase	*	candidate	295	2.5e-163	R	2	1	N
A1S_0705		D-ribulose-5-phosphate 3-epimerase	*	>>>	148	|	836465	836562	<<<	97	|	110	>>>	A1S_0706		putative hydrolase	*	candidate	15	2.1e-11	R	1<>2	2	N
A1S_0699		putative glycoprotein endopeptidase met	*	>>>	46	|	832011	832155	<<<	144	|	3	>>>	A1S_0700		putative methyltransferase	*	candidate	93	1.4e-57	R	2	1	N
rRNA		rRNA	*	<<<	348	|	812519	812643	<<<	124	|	76	>>>	A1S_0682		RNA polymerase factor sigma-54	*	candidate	17	4.7e-37	R	2	1	N
A1S_0674		putative transposase	*	>>>	30	|	798366	798883	<<<	517	|	16	<<<	A1S_0675		dihydropteroate synthase	*	candidate	422	4e-240	R	1<>2	2	Y
A1S_0603		integration host factor subunit alpha	*	>>>	1488	|	653311	653491	<<<	180	|	758	<<<	A1S_0606		hypothetical protein	*	candidate	192	4e-262	R	1	1	N
A1S_0597		50S ribosomal protein L20	*	>>>	20	|	645784	646089	<<<	305	|	0	>>>	A1S_0598		hypothetical protein	*	candidate	238	1.4e-126	R	2	1	Y
A1S_0596		putative transporter	*	<<<	33	|	644743	644908	<<<	165	|	495	>>>	A1S_0597		50S ribosomal protein L20	*	candidate	41	3.1e-26	R	1	1	N
A1S_0593		protein chain initiation factor IF-3	*	>>>	11	|	642364	642616	<<<	252	|	4	>>>	A1S_0594		putative glutathione S-transferase	*	candidate	91	3.5e-42	R	1<>2	2	N
A1S_0591		acyl-CoA synthetase	*	<<<	156	|	639378	639744	<<<	366	|	401	>>>	A1S_0592		threonyl-tRNA synthetase	*	candidate	425	3.6e-233	R	1	1	Y
A1S_0574		GacS-like sensor kinase protein	*	<<<	16	|	624471	624884	<<<	413	|	3	>>>	A1S_0575		cysteine synthase B	*	candidate	206	5.8e-107	R	2	1	N
A1S_0561		hypothetical protein	*	<<<	77	|	610345	610633	<<<	288	|	4	<<<	A1S_0562		tRNA-dihydrouridine synthase A	*	candidate	107	2.4e-51	R	1<>2	2	N
A1S_0545		acetohydroxy acid isomeroreductase	*	>>>	26	|	587729	587939	<<<	210	|	174	>>>	A1S_0546		hypothetical protein	*	candidate	116	5.4e-90	R	2	1	Y
A1S_0530		hypothetical protein	*	<<<	97	|	570597	570730	<<<	133	|	0	<<<	A1S_0531		putative GTPase	*	candidate	150	4.3e-75	R	2	1	N
A1S_0493		carboxy-terminal protease	*	>>>	24	|	540211	540486	<<<	275	|	0	>>>	A1S_0494		putative glycosyl transferase	*	candidate	108	2.8e-52	R	2	1	N
A1S_0475		trigger factor	*	>>>	20	|	516525	516681	<<<	156	|	153	>>>	A1S_0476		ATP-dependent Clp protease proteolytic	*	candidate	83	2.9e-47	R	1<>2	2	N
A1S_0473		putative hydroxylase	*	<<<	98	|	512400	512466	<<<	66	|	0	<<<	A1S_0474		putative ferric siderophore receptor pr	*	candidate	105	9.1e-51	R	2	1	N
A1S_0472		2-isopropylmalate synthase	*	<<<	143	|	511327	511408	<<<	81	|	269	<<<	A1S_0473		putative hydroxylase	*	candidate	108	2.2e-128	R	2	1	N
A1S_0441		hypothetical protein	*	>>>	17	|	481398	481492	<<<	94	|	4	>>>	A1S_0442		putative ATP-dependent DNA helicase (Pc	*	candidate	44	4.2e-14	R	1<>2	2	N
A1S_0439		DNA topoisomerase I	*	>>>	16	|	479841	480003	<<<	162	|	7	>>>	A1S_0440		hypothetical protein	*	candidate	66	6.8e-25	R	2	1	N
A1S_0420		3-isopropylmalate dehydrogenase	*	>>>	18	|	457944	458015	<<<	71	|	959	<<<	A1S_0421		translation initiation factor IF-1	*	candidate	31	8.2e-24	R	1<>2	2	N
A1S_0376		hypothetical protein	*	>>>	541	|	412754	413209	<<<	455	|	229	<<<	A1S_0378		EsvG	*	candidate	157	8.6e-209	R	2	1	Y
A1S_0376		hypothetical protein	*	>>>	13	|	412226	412520	<<<	294	|	918	<<<	A1S_0378		EsvG	*	candidate	173	8.6e-209	R	2	1	N
A1S_0371		hypothetical protein	*	>>>	30	|	408922	409073	<<<	151	|	64	>>>	A1S_0372		protein secretion chaperone	*	candidate	98	2e-51	R	2	1	Y
A1S_0367		glutathione-regulated potassium-efflux	*	<<<	66	|	403924	404005	<<<	81	|	87	<<<	A1S_0368		ATP-dependent primosomal protein N'	*	candidate	106	2.4e-50	R	1<>2	2	N
A1S_0335		transcription elongation factor NusA	*	>>>	537	|	362443	362570	<<<	127	|	2145	>>>	A1S_0338		ribosome-binding factor A	*	candidate	55	2e-80	R	1<>2	2	N
A1S_0335		transcription elongation factor NusA	*	>>>	288	|	362194	362254	<<<	60	|	2461	>>>	A1S_0338		ribosome-binding factor A	*	candidate	21	2e-80	R	1<>2	2	N
A1S_0315		DNA repair system	*	>>>	13	|	342267	342440	<<<	173	|	7	<<<	A1S_0316		putative transcriptional regulator	*	candidate	63	2.1e-25	R	2	1	N
A1S_0312		CDP-diacylglycerol--glycerol-3-phosphat	*	>>>	19	|	340689	341145	<<<	456	|	613	>>>	A1S_0315		DNA repair system	*	candidate	173	2.5e-202	R	2	1	Y
A1S_0308		beta-hydroxylase	*	>>>	4	|	336417	336503	<<<	86	|	174	>>>	A1S_0309		hypothetical protein	*	candidate	29	2.2e-08	R	1<>2	2	N
A1S_0297		hypothetical protein	*	<<<	227	|	324005	324207	<<<	202	|	0	<<<	A1S_0298		putative polyketide biosynthetic dithio	*	candidate	158	3.1e-97	R	1<>2	2	N
A1S_0288		DNA-directed RNA polymerase subunit bet	*	>>>	19	|	314005	314361	<<<	356	|	755	<<<	A1S_0289		hypothetical protein	*	candidate	71	2.4e-160	R	2	1	N
A1S_0286		50S ribosomal protein L7/L12	*	>>>	37	|	305350	305680	<<<	330	|	0	>>>	A1S_0287		DNA-directed RNA polymerase subunit bet	*	candidate	276	3.8e-150	R	1<>2	2	N
A1S_0282		transcription antitermination protein	*	>>>	16	|	302853	303028	<<<	175	|	21	>>>	A1S_0283		50S ribosomal protein	*	candidate	160	1.5e-81	R	1<>2	2	N
A1S_0272		hypothetical protein	*	>>>	22	|	297462	297594	<<<	132	|	0	>>>	A1S_0273		phosphoglycolate phosphatase	*	candidate	83	2.6e-35	R	2	1	N
A1S_0268		putative DNA binding protein	*	>>>	18	|	292560	292865	<<<	305	|	6	>>>	A1S_0269		putative general secretion pathway prot	*	candidate	69	6.6e-29	R	2	1	N
A1S_0256		high affinity phosphate uptake transcri	*	>>>	130	|	283906	284090	<<<	184	|	0	<<<	A1S_0257		hypothetical protein	*	candidate	102	3.7e-67	R	1<>2	2	N
A1S_0246		cell division protein	*	>>>	19	|	273429	273612	<<<	183	|	6	<<<	A1S_0247		putative glutamyl t-RNA synthetase	*	candidate	56	3.5e-21	R	2	1	N
A1S_0244		hypothetical protein	*	>>>	27	|	270709	270880	<<<	171	|	0	>>>	A1S_0245		UDP-N-acetylmuramoyl-L-alanyl-D-glutama	*	candidate	131	2.6e-66	R	2	1	N
A1S_0239		homoserine dehydrogenase	*	<<<	176	|	266202	266263	<<<	61	|	6	<<<	A1S_0240		thiol:disulfide interchange protein	*	candidate	59	3.2e-21	R	1<>2	2	N
A1S_0239		homoserine dehydrogenase	*	<<<	58	|	266084	266263	<<<	179	|	6	<<<	A1S_0240		thiol:disulfide interchange protein	*	candidate	59	3.2e-21	R	1<>2	2	N
A1S_0237		D-alanyl-D-alanine endopeptidase penici	*	>>>	17	|	263438	263511	<<<	73	|	17	<<<	A1S_0238		threonine synthase	*	candidate	46	1.2e-13	R	1<>2	2	Y
A1S_0228		hypothetical protein	*	>>>	38	|	254593	254823	<<<	230	|	0	>>>	A1S_0229		hypothetical protein	*	candidate	237	3.3e-130	R	2	1	N
A1S_0205		hypothetical protein	*	>>>	9	|	229681	229811	<<<	130	|	704	>>>	A1S_0207		hypothetical protein	*	candidate	70	4.3e-209	R	2	1	N
A1S_0204		class II aldolase/adducin domain protei	*	<<<	86	|	228201	228378	<<<	177	|	0	>>>	A1S_0205		hypothetical protein	*	candidate	193	7.6e-101	R	2	1	N
A1S_0183		hypothetical protein	*	>>>	9	|	207086	207434	<<<	348	|	0	>>>	A1S_0184		hypothetical protein	*	candidate	234	9.9e-124	R	1<>2	2	N
A1S_0178		hypothetical protein	*	<<<	209	|	201315	201516	<<<	201	|	5	<<<	A1S_0179		NADPH-dependent FMN reductase	*	candidate	195	9.4e-102	R	2	1	N
A1S_0161		MFS family transporter	*	<<<	110	|	182116	182450	<<<	334	|	0	>>>	A1S_0162		TetR/AcrR family transcriptional regula	*	candidate	242	8.1e-130	R	2	1	Y
A1S_0160		AraC family transcriptional regulator	*	<<<	54	|	180860	180988	<<<	128	|	0	<<<	A1S_0161		MFS family transporter	*	candidate	53	3.5e-17	R	2	1	N
A1S_0156		F0F1 ATP synthase subunit epsilon	*	>>>	20	|	178139	178326	<<<	187	|	0	>>>	A1S_0157		hypothetical protein	*	candidate	196	1.1e-106	R	1<>2	2	Y
A1S_0146		high affinity Zn transport protein	*	>>>	53	|	170836	171017	<<<	181	|	0	>>>	A1S_0147		ATP synthase protein I	*	candidate	219	1.3e-118	R	2	1	Y
A1S_0130		GMP synthase	*	>>>	10	|	156944	157129	<<<	185	|	1	>>>	A1S_0131		putative adenylyltransferase	*	candidate	126	6.7e-61	R	1<>2	2	N
A1S_0117		hypothetical protein	*	>>>	19	|	146409	146562	<<<	153	|	0	>>>	A1S_0118		hypothetical protein	*	candidate	44	6.6e-12	R	2	1	N
A1S_0098		D-serine/D-alanine/glycine transport pr	*	>>>	12	|	118797	119271	<<<	474	|	0	>>>	A1S_0099		D-serine/D-alanine/glycine transport pr	*	candidate	303	4.8e-168	R	2	1	Y
A1S_0081		putative signal peptide	*	<<<	1343	|	101987	102099	<<<	112	|	1803	>>>	A1S_0086		hypothetical protein	*	candidate	53	5.7e-67	R	1	1	N
A1S_0079		hypothetical protein	*	>>>	728	|	98265	98342	<<<	77	|	537	>>>	A1S_0080		beta-ketoacyl-ACP synthase I	*	candidate	14	4.3e-23	R	1	1	N
A1S_0078		hypothetical protein	*	>>>	387	|	96665	97116	<<<	451	|	0	>>>	A1S_0079		hypothetical protein	*	candidate	302	2.8e-170	R	2	1	Y
A1S_0077		hypothetical protein	*	>>>	160	|	95628	96048	<<<	420	|	4	>>>	A1S_0078		hypothetical protein	*	candidate	273	3.3e-145	R	2	1	N
A1S_0042		ribonuclease PH	*	>>>	18	|	49103	49607	<<<	504	|	0	>>>	A1S_0043		hypothetical protein	*	candidate	383	1.3e-213	R	2	1	Y
A1S_0023		putative malic acid transport protein	*	>>>	8	|	31949	32020	<<<	71	|	0	>>>	A1S_0024		putative MTA/SAH nucleosidase	*	candidate	61	9.4e-25	R	2	1	Y
A1S_0014		tyrosyl-tRNA synthetase	*	>>>	20	|	17413	17478	<<<	65	|	2912	<<<	A1S_0015		hypothetical protein	*	candidate	43	1.2e-64	R	2	1	Y
A1S_0001		chromosomal replication initiation prot	*	>>>	239	|	1732	1819	<<<	87	|	1	>>>	A1S_0002		DNA polymerase III	*	candidate	239	4.2e-128	T	2	1	N
A1S_0002		DNA polymerase III	*	>>>	56	|	2795	2895	<<<	100	|	97	>>>	A1S_0003		recombination protein F	*	candidate	61	8.6e-22	B	1<>2	2	Y
A1S_0002		DNA polymerase III	*	>>>	21	|	2760	2870	>>>	110	|	122	>>>	A1S_0003		recombination protein F	*	candidate	61	8.6e-22	T	1<>2	2	Y
A1S_0002		DNA polymerase III	*	>>>	83	|	2822	2895	<<<	73	|	97	>>>	A1S_0003		recombination protein F	*	candidate	61	8.6e-22	T	1<>2	2	Y
A1S_0010		RND type efflux pump	*	>>>	0	|	13483	13568	>>>	85	|	122	>>>	A1S_0011		hypothetical protein	*	candidate	208	4.6e-114	T	2	1	Y
A1S_0010		RND type efflux pump	*	>>>	7	|	13490	13690	<<<	200	|	0	>>>	A1S_0011		hypothetical protein	*	candidate	208	4.6e-114	T	2	1	Y
A1S_0014		tyrosyl-tRNA synthetase	*	>>>	1054	|	18447	18536	>>>	89	|	1854	<<<	A1S_0015		hypothetical protein	*	candidate	16	1.2e-64	B	2	1	N
A1S_0014		tyrosyl-tRNA synthetase	*	>>>	1097	|	18490	18569	<<<	79	|	1821	<<<	A1S_0015		hypothetical protein	*	candidate	14	4.7e-64	T	2	1	N
A1S_0025		putative transcriptional repressor	*	<<<	276	|	33393	33502	<<<	109	|	0	<<<	A1S_0026		alkanesulfonate transport protein	*	candidate	242	4.5e-130	T	2	1	Y
A1S_0031		N-acetylglutamate synthase	*	<<<	167	|	40082	40145	<<<	63	|	0	<<<	A1S_0032		putative signal peptide	*	candidate	17	2.3e-59	T	2	1	N
A1S_0047		FKBP-type 22KD peptidyl-prolyl cis-tran	*	<<<	109	|	56051	56111	<<<	60	|	0	<<<	A1S_0048		FKBP-type peptidyl-prolyl cis-trans iso	*	candidate	93	1.7e-43	T	2	1	N
A1S_0048		FKBP-type peptidyl-prolyl cis-trans iso	*	<<<	96	|	56943	57020	<<<	77	|	6	<<<	A1S_0049		protein tyrosine kinase	*	candidate	66	1.2e-25	T	1<>2	2	N
A1S_0048		FKBP-type peptidyl-prolyl cis-trans iso	*	<<<	38	|	56885	57013	>>>	128	|	13	<<<	A1S_0049		protein tyrosine kinase	*	candidate	66	1.2e-25	B	1<>2	2	N
A1S_0077		hypothetical protein	*	>>>	5	|	95473	96001	>>>	528	|	51	>>>	A1S_0078		hypothetical protein	*	candidate	273	3.3e-145	B	2	1	N
A1S_0078		hypothetical protein	*	>>>	364	|	96642	97116	<<<	474	|	0	>>>	A1S_0079		hypothetical protein	*	candidate	302	2.8e-170	T	2	1	Y
A1S_0078		hypothetical protein	*	>>>	97	|	96375	96690	>>>	315	|	426	>>>	A1S_0079		hypothetical protein	*	candidate	302	2.8e-170	T	2	1	Y
A1S_0116		RND superfamily transporter	*	>>>	3	|	145122	145182	>>>	60	|	13	>>>	A1S_0117		hypothetical protein	*	candidate	55	4.7e-21	T	2	1	N
A1S_0135		hypothetical protein	*	>>>	3	|	160411	160486	>>>	75	|	32	>>>	A1S_0136		glutathione S-transferase	*	candidate	68	1.2e-28	B	2	1	N
A1S_0135		hypothetical protein	*	>>>	32	|	160440	160507	<<<	67	|	11	>>>	A1S_0136		glutathione S-transferase	*	candidate	30	9.8e-06	T	1<>2	2	N
A1S_0146		high affinity Zn transport protein	*	>>>	31	|	170814	171017	<<<	203	|	0	>>>	A1S_0147		ATP synthase protein I	*	candidate	219	1.3e-118	B	2	1	Y
A1S_0158		hypothetical protein	*	<<<	118	|	179454	179518	>>>	64	|	16	<<<	A1S_0159		glutathione peroxidase	*	candidate	18	1e-14	B	1<>2	2	Y
A1S_0164		hypothetical protein	*	>>>	6	|	184022	184396	>>>	374	|	10	<<<	A1S_0165		putative Sua5/YciO/YrdC/YwlC family pro	*	candidate	125	2e-94	B	2	1	N
A1S_0178		hypothetical protein	*	<<<	165	|	201271	201369	<<<	98	|	152	<<<	A1S_0179		NADPH-dependent FMN reductase	*	candidate	80	2.4e-43	T	1<>2	2	N
A1S_0178		hypothetical protein	*	<<<	186	|	201292	201369	<<<	77	|	152	<<<	A1S_0179		NADPH-dependent FMN reductase	*	candidate	80	2.4e-43	T	1<>2	2	N
A1S_0188		MFS family transporter	*	<<<	147	|	212064	212176	>>>	112	|	15	<<<	A1S_0189		hypothetical protein	*	candidate	32	7.7e-07	B	1<>2	2	N
A1S_0193		MFS family transporter	*	>>>	4229	|	221595	221753	>>>	158	|	4	<<<	A1S_0198		hypothetical protein	*	candidate	43	0	B	1	1	N
A1S_0237		D-alanyl-D-alanine endopeptidase penici	*	>>>	44	|	263465	263528	<<<	63	|	0	<<<	A1S_0238		threonine synthase	*	candidate	100	5e-49	T	2	1	Y
A1S_0239		homoserine dehydrogenase	*	<<<	39	|	266065	266263	<<<	198	|	6	<<<	A1S_0240		thiol:disulfide interchange protein	*	candidate	59	3.2e-21	T	1<>2	2	N
A1S_0244		hypothetical protein	*	>>>	6	|	270688	270880	<<<	192	|	0	>>>	A1S_0245		UDP-N-acetylmuramoyl-L-alanyl-D-glutama	*	candidate	131	2.6e-66	T	2	1	N
A1S_0256		high affinity phosphate uptake transcri	*	>>>	39	|	283815	284090	<<<	275	|	0	<<<	A1S_0257		hypothetical protein	*	candidate	102	3.7e-67	T	2	1	N
A1S_0256		high affinity phosphate uptake transcri	*	>>>	225	|	284001	284090	<<<	89	|	0	<<<	A1S_0257		hypothetical protein	*	candidate	102	3.7e-67	T	1<>2	2	N
A1S_0268		putative DNA binding protein	*	>>>	55	|	292597	292772	>>>	175	|	99	>>>	A1S_0269		putative general secretion pathway prot	*	candidate	69	6.6e-29	B	2	1	N
A1S_0286		50S ribosomal protein L7/L12	*	>>>	0	|	305313	305383	>>>	70	|	297	>>>	A1S_0287		DNA-directed RNA polymerase subunit bet	*	candidate	276	3.8e-150	B	2	1	N
A1S_0286		50S ribosomal protein L7/L12	*	>>>	30	|	305343	305508	>>>	165	|	172	>>>	A1S_0287		DNA-directed RNA polymerase subunit bet	*	candidate	234	6.9e-125	T	1<>2	2	N
A1S_0288		DNA-directed RNA polymerase subunit bet	*	>>>	444	|	314430	314574	>>>	144	|	542	<<<	A1S_0289		hypothetical protein	*	candidate	31	3.1e-09	B	1<>2	2	N
A1S_0292		putative outer membrane protein W	*	>>>	11	|	319057	319122	>>>	65	|	166	>>>	A1S_0293		putative signal peptide	*	candidate	38	3.5e-44	B	2	1	N
A1S_0297		hypothetical protein	*	<<<	205	|	323983	324207	<<<	224	|	0	<<<	A1S_0298		putative polyketide biosynthetic dithio	*	candidate	158	3.1e-97	T	1<>2	2	N
A1S_0305		3-ketoacyl-CoA thiolase	*	<<<	354	|	333039	333121	>>>	82	|	2508	>>>	A1S_0308		beta-hydroxylase	*	candidate	166	3.2e-217	T	1<>2	2	N
A1S_0317		putative fusaric acid resistance protei	*	>>>	74	|	345891	345998	>>>	107	|	113	>>>	A1S_0318		putative FusE-MFP/HlyD membrane fusion	*	candidate	41	2e-13	T	1<>2	2	N
A1S_0320		hypothetical protein	*	<<<	9	|	348069	348160	>>>	91	|	73	<<<	A1S_0321		recombination and DNA repair protein	*	candidate	33	4.8e-06	B	2	1	N
A1S_0323		hypothetical protein	*	>>>	0	|	351730	351799	>>>	69	|	100	>>>	A1S_0324		putative tRNA/rRNA methyltransferase	*	candidate	106	4.5e-49	B	2	1	N
tRNA		tRNA	*	>>>	0	|	359644	359736	>>>	92	|	173	>>>	A1S_0334		hypothetical protein	*	candidate	175	1.8e-88	B	2	1	N
A1S_0358		exonuclease V alpha subunit	*	>>>	44	|	392597	392800	>>>	203	|	468	<<<	A1S_0359		putative beta-lactamase	*	candidate	477	9.6e-269	B	1<>2	2	N
A1S_0358		exonuclease V alpha subunit	*	>>>	641	|	393194	393258	<<<	64	|	10	<<<	A1S_0359		putative beta-lactamase	*	candidate	378	4.6e-210	T	1	1	N
A1S_0365		putative amino-acid efflux transmembran	*	<<<	111	|	401063	401130	<<<	67	|	3	<<<	A1S_0366		heat shock protein Hsp33	*	candidate	103	4e-47	T	2	1	N
A1S_0376		hypothetical protein	*	>>>	421	|	412634	412778	>>>	144	|	660	<<<	A1S_0378		EsvG	*	candidate	157	8.6e-209	T	2	1	N
A1S_0376		hypothetical protein	*	>>>	519	|	412732	413209	<<<	477	|	229	<<<	A1S_0378		EsvG	*	candidate	157	8.6e-209	T	2	1	Y
A1S_0393		putative acyl-CoA dehydrogenase	*	>>>	103	|	426699	426885	<<<	186	|	12	>>>	A1S_0394		putative acyl-CoA dehydrogenase	*	candidate	213	3.6e-113	T	2	1	N
A1S_0402		long-chain-acyl-CoA synthetase	*	<<<	110	|	435263	435344	<<<	81	|	0	<<<	A1S_0403		ribonuclease E	*	candidate	150	7.4e-77	T	1<>2	2	N
A1S_0426		hypothetical protein	*	<<<	89	|	464983	465139	>>>	156	|	25	<<<	A1S_0427		aspartate-semialdehyde dehydrogenase	*	candidate	94	6.3e-49	B	2	1	Y
A1S_0426		hypothetical protein	*	<<<	195	|	465089	465164	<<<	75	|	0	<<<	A1S_0427		aspartate-semialdehyde dehydrogenase	*	candidate	94	6.3e-49	T	2	1	Y
A1S_0428		hypothetical protein	*	>>>	91	|	467686	467844	>>>	158	|	598	>>>	A1S_0429		DAACS family glutamate:aspartate sympor	*	candidate	259	1.4e-183	T	1<>2	2	N
A1S_0432		putative transporter protein	*	<<<	55	|	472694	472805	>>>	111	|	26	<<<	A1S_0433		transport protein Uup	*	candidate	77	8.3e-34	T	2	1	N
A1S_0432		putative transporter protein	*	<<<	118	|	472757	472830	<<<	73	|	1	<<<	A1S_0433		transport protein Uup	*	candidate	77	8.3e-34	T	2	1	N
A1S_0446		CPA2 family Na+/H+ antiporter	*	<<<	281	|	486808	486868	<<<	60	|	0	<<<	A1S_0447		50S ribosomal protein L33	*	candidate	174	5e-90	T	2	1	N
A1S_0446		CPA2 family Na+/H+ antiporter	*	<<<	259	|	486786	486856	>>>	70	|	12	<<<	A1S_0447		50S ribosomal protein L33	*	candidate	34	9.2e-28	B	1<>2	2	N
A1S_0462		putative phosphatase	*	<<<	403	|	501115	501198	<<<	83	|	2	<<<	A1S_0463		putative alkaline phosphatase	*	candidate	247	4.7e-130	T	2	1	Y
A1S_0463		putative alkaline phosphatase	*	<<<	190	|	503491	503553	<<<	62	|	1	<<<	A1S_0464		Sec-independent protein translocase pro	*	candidate	103	7.4e-46	T	1<>2	2	N
A1S_0463		putative alkaline phosphatase	*	<<<	6	|	503307	503545	>>>	238	|	9	<<<	A1S_0464		Sec-independent protein translocase pro	*	candidate	50	6.2e-16	B	1<>2	2	N
A1S_0468		hypothetical protein	*	<<<	165	|	507000	507101	<<<	101	|	0	<<<	A1S_0469		hypothetical protein	*	candidate	155	8.1e-78	T	2	1	N
A1S_0471		homoserine O-acetyltransferase	*	<<<	110	|	509445	509521	<<<	76	|	0	<<<	A1S_0472		2-isopropylmalate synthase	*	candidate	123	1.5e-61	T	2	1	N
A1S_0479		putative signal peptide	*	<<<	73	|	519859	520300	>>>	441	|	3	<<<	A1S_0480		fumarate hydratase	*	candidate	213	2.2e-110	B	1<>2	2	N
A1S_0480		fumarate hydratase	*	<<<	240	|	521975	522057	<<<	82	|	1	<<<	A1S_0481		phosphate acetyltransferase	*	candidate	41	2.8e-24	T	1<>2	2	N
A1S_0486		thermoresistant gluconokinase	*	>>>	1805	|	532594	532670	<<<	76	|	21	<<<	A1S_0489		gamma-glutamyl phosphate reductase	*	candidate	72	3.9e-213	B	1<>2	2	N
A1S_0486		thermoresistant gluconokinase	*	>>>	1838	|	532627	532691	<<<	64	|	0	<<<	A1S_0489		gamma-glutamyl phosphate reductase	*	candidate	553	0	T	2	1	N
A1S_0486		thermoresistant gluconokinase	*	>>>	1650	|	532439	532677	>>>	238	|	14	<<<	A1S_0489		gamma-glutamyl phosphate reductase	*	candidate	72	3.9e-213	B	1	1	N
A1S_0493		carboxy-terminal protease	*	>>>	0	|	540187	540486	<<<	299	|	0	>>>	A1S_0494		putative glycosyl transferase	*	candidate	108	2.8e-52	T	2	1	N
A1S_0527		putative holo-(acyl carrier protein) sy	*	>>>	4	|	569400	569462	<<<	62	|	0	<<<	A1S_0528		preprotein translocase subunit SecB	*	candidate	46	1.2e-15	T	2	1	N
A1S_0569		dehydrogenase/reductase	*	<<<	257	|	618601	618676	<<<	75	|	1	<<<	A1S_0570		hypothetical protein	*	candidate	104	2.5e-48	T	1<>2	2	N
A1S_0569		dehydrogenase/reductase	*	<<<	8	|	618352	618665	>>>	313	|	12	<<<	A1S_0570		hypothetical protein	*	candidate	104	2.5e-48	B	1<>2	2	N
A1S_0603		integration host factor subunit alpha	*	>>>	770	|	652593	652657	<<<	64	|	1592	<<<	A1S_0606		hypothetical protein	*	candidate	17	1.2e-144	T	1	1	N
A1S_0603		integration host factor subunit alpha	*	>>>	2356	|	654179	654249	<<<	70	|	0	<<<	A1S_0606		hypothetical protein	*	candidate	764	0	T	2	1	Y
A1S_0677		transposase	*	>>>	312	|	800944	801006	<<<	62	|	2	<<<	rRNA		rRNA	*	candidate	322	9.5e-179	T	1<>2	2	Y
rRNA		rRNA	*	<<<	422	|	806769	806831	<<<	62	|	2	<<<	rRNA		rRNA	*	candidate	15	1.4e-12	T	1<>2	2	Y
A1S_0705		D-ribulose-5-phosphate 3-epimerase	*	>>>	128	|	836445	836562	<<<	117	|	110	>>>	A1S_0706		putative hydrolase	*	candidate	15	2.1e-11	T	1<>2	2	N
A1S_0705		D-ribulose-5-phosphate 3-epimerase	*	>>>	0	|	836317	836487	>>>	170	|	185	>>>	A1S_0706		putative hydrolase	*	candidate	288	8.6e-159	B	2	1	N
A1S_0723		L-carnitine dehydrogenase	*	>>>	36	|	853900	853962	<<<	62	|	5	<<<	A1S_0724		citrate utilization protein B	*	candidate	49	3.7e-17	T	2	1	N
A1S_0742		iron-regulated protein	*	>>>	4	|	878297	878366	<<<	69	|	7	<<<	A1S_0743		hypothetical protein	*	candidate	31	2.1e-06	T	1<>2	2	N
A1S_0742		iron-regulated protein	*	>>>	3	|	878296	878362	>>>	66	|	11	<<<	A1S_0743		hypothetical protein	*	candidate	31	2.1e-06	B	1<>2	2	N
A1S_0744		TetR family transcriptional regulator	*	>>>	15	|	879440	879529	<<<	89	|	4	<<<	A1S_0745		hypothetical protein	*	candidate	48	2.8e-15	T	2	1	N
A1S_0745		hypothetical protein	*	<<<	1022	|	883178	883241	<<<	63	|	0	<<<	A1S_0746		ribonucleotide-diphosphate reductase su	*	candidate	112	1.3e-228	T	2	1	N
A1S_0746		ribonucleotide-diphosphate reductase su	*	<<<	291	|	884619	884851	>>>	232	|	1	<<<	A1S_0747		ribonucleotide-diphosphate reductase su	*	candidate	117	5.8e-58	T	2	1	Y
A1S_0789		hypothetical protein	*	<<<	219	|	938293	938382	<<<	89	|	0	<<<	A1S_0790		hypothetical protein	*	candidate	192	7.8e-100	T	2	1	N
A1S_0790		hypothetical protein	*	<<<	1613	|	940725	940793	<<<	68	|	0	<<<	A1S_0793		putative transcriptional regulator	*	candidate	259	0	T	2	1	N
A1S_0790		hypothetical protein	*	<<<	1318	|	940430	940780	>>>	350	|	13	<<<	A1S_0793		putative transcriptional regulator	*	candidate	46	1.2e-111	B	1	1	N
A1S_0798		putative cell division protein (ZipA-li	*	>>>	0	|	948575	948653	>>>	78	|	42	>>>	A1S_0799		DNA ligase	*	candidate	85	6.2e-39	B	2	1	Y
A1S_0799		DNA ligase	*	>>>	5	|	950711	950813	>>>	102	|	144	>>>	A1S_0800		bacterioferritin	*	candidate	171	1.3e-87	T	2	1	N
A1S_0816		50S ribosomal protein L32	*	>>>	0	|	965190	965255	>>>	65	|	170	>>>	A1S_0817		hypothetical protein	*	candidate	152	8.1e-79	B	2	1	Y
A1S_0839		DNA primase	*	<<<	4	|	982416	982622	>>>	206	|	19	<<<	A1S_0840		putative competence protein (ComL)	*	candidate	166	7.8e-85	B	2	1	N
A1S_0839		DNA primase	*	<<<	148	|	982560	982641	<<<	81	|	0	<<<	A1S_0840		putative competence protein (ComL)	*	candidate	166	7.8e-85	T	2	1	N
A1S_0842		hypothetical protein	*	>>>	0	|	985672	985765	>>>	93	|	222	>>>	A1S_0843		putative flavodoxin or tryptophan repre	*	candidate	196	2.2e-102	T	2	1	N
A1S_0865		hypothetical protein	*	>>>	70	|	1006677	1006786	>>>	109	|	20	>>>	A1S_0866		30S ribosomal protein S12	*	candidate	50	2.4e-15	T	2	1	N
A1S_0874		leucyl/phenylalanyl-tRNA--protein trans	*	<<<	295	|	1015801	1015862	<<<	61	|	0	<<<	A1S_0875		thioredoxin reductase	*	candidate	43	4.3e-73	T	2	1	N
A1S_0891		hypothetical protein	*	>>>	3	|	1034006	1034069	>>>	63	|	70	>>>	A1S_0892		hypothetical protein	*	candidate	82	5.4e-37	B	2	1	N
A1S_0898		hypothetical protein	*	>>>	0	|	1039620	1039816	>>>	196	|	4	<<<	A1S_0899		ATP-dependent dsDNA exonuclease	*	candidate	165	5.9e-87	B	2	1	Y
A1S_0902		lactoylglutathione lyase-related protei	*	<<<	147	|	1045857	1046292	<<<	435	|	0	>>>	A1S_0903		hypothetical protein	*	candidate	367	1e-203	T	2	1	N
A1S_0922		putative homocysteine S-methyltransfera	*	<<<	862	|	1071839	1071925	<<<	86	|	3	<<<	A1S_0923		malate:quinone oxidoreductase	*	candidate	406	6.4e-221	T	1<>2	2	Y
A1S_0928		transcriptional regulator BetI	*	<<<	91	|	1077968	1078369	<<<	401	|	0	>>>	A1S_0929		putative choline/carnitine/betaine tran	*	candidate	197	3.8e-100	T	2	1	N
A1S_0928		transcriptional regulator BetI	*	<<<	0	|	1077877	1078046	>>>	169	|	323	>>>	A1S_0929		putative choline/carnitine/betaine tran	*	candidate	197	3.8e-100	T	2	1	N
A1S_0964		major facilitator superfamily fosmidomy	*	>>>	1546	|	1115487	1115585	<<<	98	|	12	<<<	A1S_0965		mutarotase precursor	*	candidate	36	7.1e-170	T	1<>2	2	N
A1S_0964		major facilitator superfamily fosmidomy	*	>>>	1411	|	1115352	1115571	>>>	219	|	26	<<<	A1S_0965		mutarotase precursor	*	candidate	83	7.1e-170	B	1	1	N
A1S_0964		major facilitator superfamily fosmidomy	*	>>>	1564	|	1115505	1115585	<<<	80	|	12	<<<	A1S_0965		mutarotase precursor	*	candidate	36	7.1e-170	T	1<>2	2	N
A1S_0977		arylsulfatase	*	<<<	234	|	1135007	1135071	<<<	64	|	0	<<<	A1S_0978		hypothetical protein	*	candidate	155	1.2e-77	T	2	1	N
A1S_0982		hypothetical protein	*	<<<	164	|	1139747	1139918	>>>	171	|	55	<<<	A1S_0983		lipase	*	candidate	50	6.8e-13	T	1<>2	2	N
A1S_0998		lysyl-tRNA synthetase	*	>>>	1	|	1156945	1157057	<<<	112	|	75	>>>	A1S_0999		putative signal peptide	*	candidate	79	3.1e-33	T	2	1	Y
A1S_1004		citrate transporter	*	<<<	668	|	1164721	1164782	<<<	61	|	0	<<<	A1S_1005		putative hemolysin-related protein	*	candidate	322	1.9e-173	T	2	1	N
A1S_1009		putative lipoprotein	*	<<<	144	|	1170071	1170134	<<<	63	|	25	<<<	A1S_1010		hypothetical protein	*	candidate	38	6e-12	T	1<>2	2	N
A1S_1073		hemolysin-type calcium-binding region	*	>>>	0	|	1250798	1250860	>>>	62	|	1351	<<<	A1S_1074		hypothetical protein	*	candidate	729	0	T	2	1	N
A1S_1077		hypothetical protein	*	>>>	6	|	1256323	1256394	>>>	71	|	103	<<<	A1S_1078		hypothetical protein	*	candidate	73	1.4e-28	T	2	1	N
A1S_1083		aromatic amino acid APC transporter	*	<<<	127	|	1265738	1265817	<<<	79	|	0	<<<	A1S_1084		glycine/D-amino acid oxidases (deaminat	*	candidate	103	6.3e-47	T	2	1	N
A1S_1103		GntR family transcriptional regulator	*	>>>	2	|	1291467	1291528	<<<	61	|	0	<<<	A1S_1104		chlorogenate esterase	*	candidate	52	1.7e-19	T	2	1	N
A1S_1145		putative Cro protein	*	>>>	523	|	1338760	1339013	<<<	253	|	207	<<<	A1S_1147		site-specific DNA methylase-like protei	*	candidate	55	7.3e-53	T	1<>2	2	N
A1S_1168		hypothetical protein	*	>>>	1095	|	1365058	1365139	>>>	81	|	78	>>>	A1S_1169		hypothetical protein	*	candidate	16	6.6e-75	B	2	1	N
A1S_1170		hypothetical protein	*	>>>	183	|	1367833	1368124	>>>	291	|	155	>>>	A1S_1171		hypothetical protein	*	candidate	315	1e-170	B	2	1	N
A1S_1181		oxidoreductase	*	<<<	252	|	1385011	1385133	<<<	122	|	0	<<<	A1S_1182		cyclic AMP receptor protein	*	candidate	87	9.5e-79	T	2	1	N
A1S_1192		aspartate carbamoyltransferase non-cata	*	>>>	4	|	1397278	1397365	<<<	87	|	343	>>>	A1S_1193		OmpA/MotB	*	candidate	33	6.5e-16	T	1<>2	2	N
A1S_1193		OmpA/MotB	*	>>>	10	|	1398913	1399168	<<<	255	|	75	>>>	A1S_1194		hypothetical protein	*	candidate	83	9.6e-34	T	1<>2	2	Y
A1S_1199		putative glutathionine S-transferase	*	>>>	498	|	1405195	1405277	<<<	82	|	0	<<<	A1S_1200		alkyl hydroperoxide reductase subunit F	*	candidate	193	2.2e-96	T	2	1	N
A1S_1204		hypothetical protein	*	<<<	113	|	1408343	1408421	<<<	78	|	0	<<<	A1S_1205		alkyl hydroperoxide reductase C22 subun	*	candidate	115	2.8e-54	T	2	1	N
A1S_1219		glutathione-dependent formaldehyde-acti	*	>>>	4	|	1427702	1427943	>>>	241	|	2132	>>>	A1S_1220		putative threonine efflux protein	*	candidate	113	1.3e-184	B	2	1	N
A1S_1219		glutathione-dependent formaldehyde-acti	*	>>>	418	|	1428116	1428176	>>>	60	|	1899	>>>	A1S_1220		putative threonine efflux protein	*	candidate	17	3.2e-135	B	2	1	N
A1S_1219		glutathione-dependent formaldehyde-acti	*	>>>	1187	|	1428885	1429103	>>>	218	|	972	>>>	A1S_1220		putative threonine efflux protein	*	candidate	99	1.3e-184	B	2	1	N
A1S_1219		glutathione-dependent formaldehyde-acti	*	>>>	1343	|	1429041	1429342	<<<	301	|	733	>>>	A1S_1220		putative threonine efflux protein	*	candidate	99	1.3e-184	T	2	1	N
A1S_1219		glutathione-dependent formaldehyde-acti	*	>>>	1361	|	1429059	1429342	<<<	283	|	733	>>>	A1S_1220		putative threonine efflux protein	*	candidate	99	1.3e-184	T	2	1	N
A1S_1220		putative threonine efflux protein	*	>>>	390	|	1430880	1430979	>>>	99	|	9	<<<	A1S_1221		hypothetical protein	*	candidate	18	2e-13	T	2	1	N
A1S_1225		peptidase S24 S26A and S26B	*	<<<	335	|	1434259	1434479	<<<	220	|	512	>>>	A1S_1226		hypothetical protein	*	candidate	74	3.1e-23	T	2	1	N
A1S_1229		pyrroline-5-carboxylate reductase	*	>>>	1225	|	1439702	1439773	>>>	71	|	777	>>>	A1S_1230		phage putative head morphogenesis prote	*	candidate	16	1.8e-113	B	1<>2	2	N
A1S_1233		hypothetical protein	*	>>>	1307	|	1446363	1446424	<<<	61	|	7	<<<	tRNA		tRNA	*	candidate	241	6.2e-220	T	2	1	N
A1S_1281		TPR domain-containing protein	*	>>>	1145	|	1505224	1505403	>>>	179	|	375	>>>	A1S_1282		hypothetical protein	*	candidate	53	1.1e-38	B	1	1	N
A1S_1321		putative hemolysin	*	>>>	0	|	1548816	1548878	>>>	62	|	910	>>>	A1S_1322		dihydrodipicolinate synthetase	*	candidate	661	0	B	2	1	Y
A1S_1321		putative hemolysin	*	>>>	0	|	1548816	1549149	>>>	333	|	639	>>>	A1S_1322		dihydrodipicolinate synthetase	*	candidate	661	0	B	2	1	Y
A1S_1331		major facilitator transporter	*	<<<	379	|	1558615	1558678	<<<	63	|	0	<<<	A1S_1332		aldehyde dehydrogenase family protein	*	candidate	317	6.3e-175	T	2	1	N
A1S_1349		thioesterase domain-containing protein	*	>>>	1494	|	1579085	1579146	<<<	61	|	2271	>>>	A1S_1350		putative transcriptional regulator	*	candidate	15	0	T	2	1	N
A1S_1365		phosphonoacetaldehyde hydrolase	*	>>>	0	|	1599436	1599663	<<<	227	|	0	<<<	A1S_1366		amino acid transporter LysE	*	candidate	179	3.9e-91	T	2	1	Y
A1S_1382		putative transcriptional regulator	*	>>>	1358	|	1621605	1621694	>>>	89	|	1045	<<<	A1S_1383		surface antigen	*	candidate	19	6e-93	B	1	1	Y
A1S_1382		putative transcriptional regulator	*	>>>	2400	|	1622647	1622737	<<<	90	|	2	<<<	A1S_1383		surface antigen	*	candidate	56	1e-95	T	1<>2	2	N
A1S_1387		oxidoreductase	*	<<<	1752	|	1630680	1630749	<<<	69	|	2	<<<	A1S_1388		hypothetical protein	*	candidate	1442	0	T	2	1	N
A1S_1432		hypothetical protein	*	<<<	140	|	1672797	1673022	<<<	225	|	0	<<<	A1S_1433		ubiquinol oxidase subunit II	*	candidate	270	2.6e-144	T	2	1	N
A1S_1445		taurine dioxygenase	*	>>>	9	|	1686867	1686933	>>>	66	|	5	<<<	A1S_1446		hydantoin racemase	*	candidate	48	1.1e-16	T	2	1	N
A1S_1447		putative permease	*	<<<	151	|	1689177	1689708	<<<	531	|	0	>>>	A1S_1448		putative transcriptional regulator	*	candidate	236	8.1e-120	T	2	1	N
A1S_1447		putative permease	*	<<<	9	|	1689035	1689253	>>>	218	|	455	>>>	A1S_1448		putative transcriptional regulator	*	candidate	236	8.1e-120	T	2	1	N
A1S_1461		hypothetical protein	*	<<<	57	|	1702404	1702626	>>>	222	|	13	<<<	A1S_1462		hypothetical protein	*	candidate	83	2.5e-35	B	1<>2	2	N
A1S_1466		glutaminase-asparaginase	*	<<<	791	|	1710777	1710876	<<<	99	|	0	<<<	A1S_1467		putative glutamate symport transmembran	*	candidate	199	9.4e-156	T	2	1	N
A1S_1467		putative glutamate symport transmembran	*	<<<	656	|	1712589	1712649	<<<	60	|	2	<<<	A1S_1468		aminotransferase AlaT	*	candidate	15	4.3e-12	T	1<>2	2	N
A1S_1481		putative GTP-binding protein	*	<<<	230	|	1727274	1727337	<<<	63	|	0	<<<	A1S_1482		D-and L-methionine transport protein x	*	candidate	155	1.2e-77	T	2	1	N
A1S_1499		hypothetical protein	*	>>>	131	|	1745236	1745299	>>>	63	|	3	<<<	tRNA		tRNA	*	candidate	32	5.9e-17	B	2	1	N
A1S_1501		Phage integrase	*	>>>	147	|	1746915	1747015	>>>	100	|	331	<<<	A1S_1502		hypothetical protein	*	candidate	37	2.1e-28	T	2	1	N
A1S_1519		methionine adenosyltransferase	*	<<<	391	|	1769402	1769512	>>>	110	|	406	>>>	A1S_1520		transketolase	*	candidate	33	1.3e-08	T	1<>2	2	N
A1S_1527		tRNA (uracil-5-)-methyltransferase	*	<<<	731	|	1776860	1776924	<<<	64	|	3	<<<	A1S_1528		bifunctional proline dehydrogenase/pyrr	*	candidate	14	1.9e-12	T	1<>2	2	N
A1S_1540		TetR family transcriptional regulator	*	<<<	220	|	1792542	1792751	>>>	209	|	15	<<<	A1S_1541		hypothetical protein	*	candidate	31	2e-54	T	1<>2	2	Y
A1S_1540		TetR family transcriptional regulator	*	<<<	375	|	1792697	1792758	<<<	61	|	8	<<<	A1S_1541		hypothetical protein	*	candidate	31	2e-54	T	1<>2	2	Y
A1S_1543		phosphoglycerate kinase	*	>>>	6	|	1796269	1796675	>>>	406	|	74	>>>	A1S_1544		fructose-1,6-bisphosphate aldolase	*	candidate	178	3.1e-87	B	2	1	N
A1S_1597		lambda family phage tail tape measure p	*	>>>	1137	|	1856406	1856476	>>>	70	|	325	>>>	A1S_1598		hypothetical protein	*	candidate	16	4.2e-127	B	1	1	N
A1S_1601		malate synthase G	*	>>>	2	|	1866373	1866606	<<<	233	|	7	>>>	A1S_1602		hypothetical protein	*	candidate	113	6.7e-54	T	2	1	N
A1S_1657		putative siderophore biosynthesis prote	*	>>>	67	|	1928291	1928697	<<<	406	|	0	>>>	A1S_1658		haloacid dehalogenase-like hydrolase	*	candidate	129	1e-57	T	2	1	N
A1S_1657		putative siderophore biosynthesis prote	*	>>>	1	|	1928225	1928366	>>>	141	|	331	>>>	A1S_1658		haloacid dehalogenase-like hydrolase	*	candidate	129	1e-57	T	2	1	N
A1S_1663		cobalamin-5-phosphate synthase CobS	*	>>>	7	|	1936138	1936203	<<<	65	|	3	<<<	A1S_1664		phospho-2-dehydro-3-deoxyheptonate aldo	*	candidate	35	8.5e-09	T	2	1	N
A1S_1676		hypothetical protein	*	>>>	204	|	1952112	1952182	<<<	70	|	5	<<<	A1S_1677		putative porin precursor	*	candidate	31	2.2e-09	T	1<>2	2	N
A1S_1680		hypothetical protein	*	>>>	1	|	1955273	1955415	>>>	142	|	1529	>>>	A1S_1681		putative methyltransferase	*	candidate	793	0	B	2	1	N
A1S_1680		hypothetical protein	*	>>>	1289	|	1956561	1956712	<<<	151	|	232	>>>	A1S_1681		putative methyltransferase	*	candidate	53	4.4e-150	T	1<>2	2	Y
A1S_1680		hypothetical protein	*	>>>	1234	|	1956506	1956599	>>>	93	|	345	>>>	A1S_1681		putative methyltransferase	*	candidate	53	4.4e-150	B	1	1	N
A1S_1686		ribonuclease D	*	>>>	327	|	1963347	1963455	<<<	108	|	875	<<<	A1S_1687		transcriptional regulator	*	candidate	34	9.9e-14	T	1<>2	2	N
A1S_1686		ribonuclease D	*	>>>	2	|	1963022	1963419	>>>	397	|	911	<<<	A1S_1687		transcriptional regulator	*	candidate	244	8.6e-225	T	2	1	N
A1S_1686		ribonuclease D	*	>>>	570	|	1963590	1963830	>>>	240	|	500	<<<	A1S_1687		transcriptional regulator	*	candidate	153	8.6e-225	B	2	1	N
A1S_1694		chorismate synthase	*	>>>	0	|	1971294	1971356	>>>	62	|	33	<<<	A1S_1695		putative two-component response regulat	*	candidate	76	9.4e-34	B	2	1	N
A1S_1723		phycobiliprotein putative	*	>>>	233	|	2002088	2002157	<<<	69	|	1	<<<	A1S_1724		major facilitator superfamily alpha-ket	*	candidate	131	8e-64	T	2	1	N
A1S_1723		phycobiliprotein putative	*	>>>	4	|	2001859	2002156	>>>	297	|	2	<<<	A1S_1724		major facilitator superfamily alpha-ket	*	candidate	131	8e-64	B	2	1	N
A1S_1746		putative transcriptional regulator	*	<<<	524	|	2032187	2032291	<<<	104	|	0	<<<	A1S_1747		anthranilate dioxygenase reductase	*	candidate	365	5.2e-198	T	2	1	N
A1S_1767		putative acid phosphatase	*	<<<	266	|	2059790	2059850	<<<	60	|	0	<<<	A1S_1768		hypothetical protein	*	candidate	223	2e-117	T	2	1	N
A1S_1789		putative transcriptional regulator	*	>>>	4	|	2085367	2085457	<<<	90	|	0	<<<	A1S_1790		6-phosphogluconate dehydrogenase NAD-bi	*	candidate	37	6.2e-10	T	2	1	N
A1S_1811		hypothetical protein	*	<<<	0	|	2107908	2108142	>>>	234	|	923	<<<	A1S_1812		hypothetical protein	*	candidate	31	2.7e-13	T	2	1	N
A1S_1851		penicillin G amidase	*	>>>	0	|	2154014	2154081	>>>	67	|	3	<<<	A1S_1852		phenylacetaldehyde dehydrogenase	*	candidate	71	7.6e-32	T	2	1	N
A1S_1879		hypothetical protein	*	<<<	163	|	2180359	2180564	<<<	205	|	302	<<<	A1S_1880		pyrroloquinoline-quinone QuiA	*	candidate	47	2.3e-21	T	1<>2	2	N
A1S_1912		hypothetical protein	*	<<<	96	|	2214907	2214990	<<<	83	|	0	<<<	A1S_1913		N-acetyl-gamma-glutamyl-phosphate reduc	*	candidate	64	5.1e-26	T	2	1	N
A1S_1920		putative metalloprotease	*	<<<	242	|	2227100	2227288	>>>	188	|	12	<<<	A1S_1921		ferrichrome-iron receptor	*	candidate	43	5.1e-39	B	2	1	N
A1S_1929		putative oxidoreductase	*	<<<	124	|	2237549	2237610	<<<	61	|	1	<<<	A1S_1930		cell division protein	*	candidate	60	6.6e-22	T	2	1	N
A1S_1944		Alpha/beta hydrolase	*	>>>	44	|	2249834	2249972	>>>	138	|	293	>>>	A1S_1945		phosphotransferase system fructose-spec	*	candidate	100	1.2e-39	T	2	1	N
A1S_1947		phosphotransferase system fructose-spec	*	>>>	0	|	2255540	2255959	>>>	419	|	247	>>>	A1S_1948		MarR family multidrug resistance pump t	*	candidate	197	7.7e-117	T	2	1	N
A1S_1948		MarR family multidrug resistance pump t	*	>>>	457	|	2257129	2257307	<<<	178	|	540	>>>	A1S_1949		putative diguanylate cyclase/phosphodie	*	candidate	107	4.3e-89	T	2	1	N
A1S_1954		serine proteinase	*	<<<	865	|	2266333	2266458	<<<	125	|	524	<<<	A1S_1955		hypothetical protein	*	candidate	128	1e-126	T	1<>2	2	N
A1S_1954		serine proteinase	*	<<<	1073	|	2266541	2266642	<<<	101	|	340	<<<	A1S_1955		hypothetical protein	*	candidate	40	1e-126	T	1<>2	2	N
A1S_1967		UDP-3-O-[3-hydroxymyristoyl] glucosamin	*	<<<	38	|	2279405	2279469	<<<	64	|	30	<<<	A1S_1968		putative outer membrane protein (OmpH)	*	candidate	58	1.5e-22	T	1<>2	2	N
A1S_1967		UDP-3-O-[3-hydroxymyristoyl] glucosamin	*	<<<	5	|	2279372	2279471	>>>	99	|	28	<<<	A1S_1968		putative outer membrane protein (OmpH)	*	candidate	58	1.5e-22	T	1<>2	2	N
A1S_1985		hypothetical protein	*	<<<	519	|	2299006	2299341	>>>	335	|	565	<<<	A1S_1986		fumarate hydratase	*	candidate	295	1.1e-208	T	2	1	N
A1S_2005		nitrite reductase	*	<<<	391	|	2321354	2321414	<<<	60	|	684	>>>	A1S_2006		response regulator protein	*	candidate	14	4.6e-10	T	1<>2	2	N
A1S_2033		hypothetical protein	*	<<<	2283	|	2364026	2364103	<<<	77	|	49	<<<	A1S_2034		hypothetical protein	*	candidate	191	3e-137	T	2	1	N
A1S_2037		EsvI	*	>>>	1799	|	2374158	2374232	>>>	74	|	203	>>>	A1S_2038		hypothetical protein	*	candidate	92	9.6e-31	B	2	1	N
A1S_2040		putative phage integrase	*	<<<	620	|	2380643	2380733	<<<	90	|	0	<<<	A1S_2041		hypothetical protein	*	candidate	286	1.2e-153	T	2	1	N
A1S_2071		hypothetical protein	*	<<<	606	|	2416299	2416484	<<<	185	|	514	>>>	A1S_2072		universal stress family protein	*	candidate	131	2.8e-79	T	2	1	N
A1S_2071		hypothetical protein	*	<<<	362	|	2416055	2416365	>>>	310	|	633	>>>	A1S_2072		universal stress family protein	*	candidate	131	2.8e-79	T	2	1	N
A1S_2078		acetyltransferase	*	>>>	966	|	2425635	2425926	<<<	291	|	1235	<<<	A1S_2079		putative mechanosensitive ion channel	*	candidate	209	0	T	2	1	N
A1S_2091		hypothetical protein	*	<<<	565	|	2442411	2442483	<<<	72	|	0	<<<	A1S_2092		aminopeptidase N	*	candidate	226	2.1e-116	T	2	1	N
A1S_2102		aldehyde dehydrogenase 1	*	>>>	0	|	2455484	2455578	>>>	94	|	318	>>>	A1S_2103		putative transport protein	*	candidate	181	6.7e-89	B	2	1	N
A1S_2107		glutamine amidotransferase	*	>>>	287	|	2460543	2460651	<<<	108	|	5	<<<	A1S_2108		glutaminyl-tRNA synthetase	*	candidate	125	3.2e-64	T	1<>2	2	N
A1S_2109		peptidyl-prolyl cis-trans isomerase pre	*	>>>	19	|	2463082	2463146	>>>	64	|	159	>>>	A1S_2110		UDP-23-diacylglucosamine hydrolase	*	candidate	37	2.7e-08	B	1<>2	2	N
A1S_2112		putative integral membrane protein	*	<<<	155	|	2465783	2465879	<<<	96	|	564	<<<	A1S_2113		tRNA delta(2)-isopentenylpyrophosphate	*	candidate	22	7.3e-22	T	1	1	N
A1S_2112		putative integral membrane protein	*	<<<	136	|	2465764	2465829	>>>	65	|	614	<<<	A1S_2113		tRNA delta(2)-isopentenylpyrophosphate	*	candidate	22	7.3e-22	B	1<>2	2	N
A1S_2125		VIC family potassium channel protein	*	<<<	589	|	2479168	2479321	>>>	153	|	15	<<<	A1S_2126		aconitate hydratase 2	*	candidate	34	2.1e-11	B	1<>2	2	N
A1S_2129		hypothetical protein	*	<<<	5	|	2482574	2482722	>>>	148	|	28	<<<	A1S_2130		hypothetical protein	*	candidate	117	2.8e-56	B	2	1	N
A1S_2129		hypothetical protein	*	<<<	103	|	2482672	2482750	<<<	78	|	0	<<<	A1S_2130		hypothetical protein	*	candidate	117	2.8e-56	T	2	1	N
A1S_2136		glutamine synthetase	*	>>>	0	|	2494547	2494613	>>>	66	|	10	<<<	A1S_2137		hypothetical protein	*	candidate	61	7.9e-25	B	2	1	N
A1S_2148		putative acetyl-CoA synthetase/AMP-(fat	*	<<<	17	|	2508071	2508232	>>>	161	|	26	<<<	A1S_2149		putative acyl CoA dehydrogenase oxidore	*	candidate	84	6.4e-35	T	2	1	N
A1S_2157		putative signal peptide	*	>>>	627	|	2516597	2516748	>>>	151	|	92	>>>	A1S_2158		putative monooxygenase	*	candidate	91	9.2e-82	T	2	1	N
A1S_2165		hypothetical protein	*	>>>	14	|	2529162	2529534	<<<	372	|	0	>>>	A1S_2166		cytochrome o ubiquinol oxidase subunit	*	candidate	363	1.8e-202	T	2	1	Y
A1S_2169		cytochrome o ubiquinol oxidase subunit	*	>>>	2	|	2533467	2533573	>>>	106	|	99	>>>	A1S_2170		protoheme IX farnesyltransferase	*	candidate	66	3.8e-26	T	1<>2	2	N
A1S_2181		transcriptional factor	*	>>>	326	|	2543676	2543736	<<<	60	|	0	<<<	A1S_2182		tRNA uridine 5-carboxymethylaminomethyl	*	candidate	294	6.9e-161	T	2	1	N
A1S_2183		putative signal peptide	*	>>>	0	|	2546081	2546177	>>>	96	|	125	>>>	A1S_2184		ribosomal protein L11 methyltransferase	*	candidate	210	2.8e-115	B	1<>2	2	Y
A1S_2202		aspartate racemase	*	<<<	708	|	2564495	2564568	<<<	73	|	3	<<<	A1S_2203		hypothetical protein	*	candidate	166	3.5e-114	T	2	1	N
A1S_2206		paraquat-inducible protein A	*	<<<	260	|	2568484	2568572	<<<	88	|	18	<<<	A1S_2207		membrane protein putative	*	candidate	18	7.2e-46	T	2	1	N
A1S_2224		threonine efflux protein	*	>>>	191	|	2589599	2589946	>>>	347	|	349	<<<	A1S_2225		hypothetical protein	*	candidate	178	1.1e-86	B	2	1	N
A1S_2225		hypothetical protein	*	<<<	786	|	2591433	2591523	<<<	90	|	54	<<<	A1S_2226		putative glycosyl transferase related p	*	candidate	19	1.8e-12	T	1<>2	2	N
A1S_2250		hypothetical protein	*	<<<	64	|	2613137	2613202	<<<	65	|	5	<<<	A1S_2251		amidophosphoribosyltransferase	*	candidate	80	2.6e-32	T	2	1	N
A1S_2250		hypothetical protein	*	<<<	0	|	2613073	2613198	>>>	125	|	9	<<<	A1S_2251		amidophosphoribosyltransferase	*	candidate	80	2.6e-32	B	1<>2	2	N
A1S_2260		ATP-dependent RNA helicase RhlB	*	<<<	101	|	2622099	2622170	<<<	71	|	5	<<<	A1S_2261		putative cold shock protein	*	candidate	161	2e-83	T	1<>2	2	Y
A1S_2270		beta-lactamase superfamily hydrolase	*	>>>	178	|	2630686	2630852	<<<	166	|	0	>>>	A1S_2271		rtcb protein	*	candidate	309	6.2e-171	T	2	1	Y
A1S_2279		putative acyl coenzyme A dehydrogenase	*	<<<	136	|	2642237	2642300	<<<	63	|	17	<<<	A1S_2280		C4-dicarboxylate transporter DctA	*	candidate	60	1.2e-19	T	1<>2	2	N
A1S_2279		putative acyl coenzyme A dehydrogenase	*	<<<	4	|	2642105	2642300	>>>	195	|	17	<<<	A1S_2280		C4-dicarboxylate transporter DctA	*	candidate	121	7.1e-59	B	1<>2	2	N
A1S_2321		hypothetical protein	*	<<<	13	|	2688518	2688602	>>>	84	|	12	<<<	A1S_2322		elongation factor Ts	*	candidate	48	1.5e-16	B	2	1	Y
A1S_2322		elongation factor Ts	*	<<<	1	|	2689492	2689564	>>>	72	|	63	<<<	A1S_2323		30S ribosomal protein S2	*	candidate	58	1.5e-20	T	1<>2	2	N
A1S_2322		elongation factor Ts	*	<<<	17	|	2689508	2689589	<<<	81	|	38	<<<	A1S_2323		30S ribosomal protein S2	*	candidate	58	1.5e-20	T	1<>2	2	N
A1S_2327		hypothetical protein	*	>>>	0	|	2695888	2696111	>>>	223	|	18	<<<	A1S_2328		soluble pyridine nucleotide transhydrog	*	candidate	119	2.5e-56	B	2	1	Y
A1S_2327		hypothetical protein	*	>>>	177	|	2696065	2696129	<<<	64	|	0	<<<	A1S_2328		soluble pyridine nucleotide transhydrog	*	candidate	119	2.5e-56	T	2	1	Y
A1S_2331		putative acyl-CoA dehydrogenase	*	>>>	0	|	2701501	2701588	>>>	87	|	63	>>>	A1S_2332		putative 4-carboxymuconolactone decarbo	*	candidate	132	8.7e-66	T	2	1	Y
A1S_2350		chorismate pyruvate lyase	*	<<<	100	|	2719966	2720041	<<<	75	|	0	<<<	A1S_2351		glutamine synthetase	*	candidate	148	6.9e-77	T	1<>2	2	N
A1S_2350		chorismate pyruvate lyase	*	<<<	3	|	2719869	2720029	>>>	160	|	12	<<<	A1S_2351		glutamine synthetase	*	candidate	105	1.1e-48	B	1<>2	2	N
A1S_2368		hypothetical protein	*	<<<	152	|	2743914	2744062	<<<	148	|	527	<<<	A1S_2369		hypothetical protein	*	candidate	52	2.6e-37	T	1	1	N
A1S_2414		putative calcium binding hemolysin prot	*	<<<	325	|	2800296	2800395	<<<	99	|	2	<<<	tRNA		tRNA	*	candidate	224	5.3e-116	T	2	1	N
A1S_2414		putative calcium binding hemolysin prot	*	<<<	0	|	2799971	2800356	>>>	385	|	41	<<<	tRNA		tRNA	*	candidate	224	5.3e-116	B	2	1	N
tRNA		tRNA	*	<<<	83	|	2800558	2800637	<<<	79	|	4	<<<	A1S_2416		hypothetical protein	*	candidate	98	7.6e-45	T	1<>2	2	N
A1S_2434		putative signal peptide	*	>>>	10	|	2819554	2819767	<<<	213	|	10	>>>	A1S_2435		D-ala-D-ala-carboxypeptidase; penicilli	*	candidate	76	1e-30	T	1<>2	2	N
A1S_2447		EsvD	*	<<<	270	|	2833461	2833529	<<<	68	|	7	<<<	A1S_2448		putative phosphate transporter	*	candidate	239	6.1e-128	T	1<>2	2	Y
A1S_2448		putative phosphate transporter	*	<<<	355	|	2834939	2835015	<<<	76	|	8	<<<	A1S_2449		aromatic amino acid APC transporter	*	candidate	39	7.6e-23	T	1<>2	2	N
A1S_2449		aromatic amino acid APC transporter	*	<<<	282	|	2836425	2836538	<<<	113	|	4	<<<	A1S_2450		putative pyruvate decarboxylase	*	candidate	164	7.6e-84	T	2	1	N
A1S_2463		putative ribosomal large subunit pseudo	*	<<<	873	|	2855215	2855286	>>>	71	|	1	<<<	A1S_2464		glutamate-1-semialdehyde aminotransfera	*	candidate	15	2.2e-64	B	1	1	N
A1S_2476		putative pseudouridine synthase	*	>>>	2	|	2871777	2871869	>>>	92	|	22	<<<	A1S_2477		isocitrate dehydrogenase	*	candidate	53	1.6e-19	B	2	1	N
A1S_2502		chloramphenicol-sensitive protein	*	<<<	175	|	2901368	2901446	<<<	78	|	1	<<<	A1S_2503		putative outer membrane lipoprotein	*	candidate	218	4.7e-117	T	1<>2	2	N
A1S_2510		chaperone protein	*	<<<	394	|	2912604	2912668	>>>	64	|	651	>>>	A1S_2511		phenylacetic acid degradation-related p	*	candidate	14	4.8e-36	B	2	1	N
tRNA		tRNA	*	>>>	44	|	2914511	2914639	<<<	128	|	9	<<<	A1S_2514		Short-chain alcohol dehydrogenase of un	*	candidate	58	1.5e-18	T	2	1	N
A1S_2537		putative LysR-type transcriptional regu	*	>>>	19	|	2936307	2936378	<<<	71	|	0	<<<	A1S_2538		outer membrane protein CarO precursor	*	candidate	58	1e-22	B	2	1	N
A1S_2537		putative LysR-type transcriptional regu	*	>>>	1	|	2936289	2936369	>>>	80	|	9	<<<	A1S_2538		outer membrane protein CarO precursor	*	candidate	58	1e-22	T	2	1	N
A1S_2545		bacterioferritin comigratory protein	*	>>>	2	|	2941412	2941476	<<<	64	|	229	>>>	A1S_2546		secreted trypsin-like serine protease	*	candidate	15	3.8e-19	T	1<>2	2	N
A1S_2558		putative transposase	*	<<<	1391	|	2955595	2955672	>>>	77	|	178	>>>	A1S_2559		hypothetical protein	*	candidate	19	1e-187	B	1	1	N
A1S_2584		major facilitator superfamily family dr	*	<<<	0	|	2990551	2990795	>>>	244	|	8	<<<	A1S_2585		phosphoribosylformylglycinamidine synth	*	candidate	85	1.6e-36	T	2	1	N
A1S_2626		DNA gyrase	*	<<<	364	|	3040728	3040789	<<<	61	|	8	<<<	A1S_2627		electron transfer flavoprotein alpha-su	*	candidate	13	2.5e-75	T	1<>2	2	N
A1S_2626		DNA gyrase	*	<<<	0	|	3040364	3040780	>>>	416	|	17	<<<	A1S_2627		electron transfer flavoprotein alpha-su	*	candidate	206	1.1e-103	B	2	1	N
A1S_2647		putative transcriptional regulator	*	<<<	1337	|	3064883	3065136	<<<	253	|	494	>>>	A1S_2648		hypothetical protein	*	candidate	73	0	T	2	1	N
A1S_2647		putative transcriptional regulator	*	<<<	1764	|	3065310	3065392	>>>	82	|	238	>>>	A1S_2648		hypothetical protein	*	candidate	107	0	B	2	1	N
A1S_2650		GCN5-related N-acetyltransferase	*	>>>	6	|	3069933	3069995	<<<	62	|	0	<<<	A1S_2651		putative peptide synthetase	*	candidate	49	1.8e-17	T	2	1	N
A1S_2651		putative peptide synthetase	*	<<<	1339	|	3075151	3075211	<<<	60	|	0	<<<	tRNA		tRNA	*	candidate	355	0	T	2	1	N
A1S_2654		putative periplasmic binding protein of	*	>>>	6	|	3077376	3077460	<<<	84	|	0	<<<	A1S_2655		hypothetical protein	*	candidate	47	5.1e-16	T	2	1	N
A1S_2654		putative periplasmic binding protein of	*	>>>	0	|	3077370	3077442	>>>	72	|	18	<<<	A1S_2655		hypothetical protein	*	candidate	47	5.1e-16	B	2	1	N
A1S_2654		putative periplasmic binding protein of	*	>>>	24	|	3077394	3077460	<<<	66	|	0	<<<	A1S_2655		hypothetical protein	*	candidate	47	5.1e-16	T	2	1	N
A1S_2663		diacylglycerol kinase	*	>>>	1	|	3088175	3088324	>>>	149	|	23	<<<	A1S_2664		chaperonin GroEL	*	candidate	94	4.4e-44	B	2	1	N
A1S_2689		TetR family transcriptional regulator	*	<<<	5	|	3116226	3116379	>>>	153	|	76	>>>	A1S_2690		hypothetical protein	*	candidate	103	1.8e-47	T	1<>2	2	Y
A1S_2689		TetR family transcriptional regulator	*	<<<	98	|	3116319	3116451	<<<	132	|	4	>>>	A1S_2690		hypothetical protein	*	candidate	103	1.8e-47	T	1<>2	2	Y
A1S_2689		TetR family transcriptional regulator	*	<<<	5	|	3116226	3116399	>>>	173	|	56	>>>	A1S_2690		hypothetical protein	*	candidate	103	1.8e-47	T	1<>2	2	Y
A1S_2695		hypothetical protein	*	<<<	10	|	3122568	3122837	>>>	269	|	18	<<<	A1S_2696		hypothetical protein	*	candidate	112	4.5e-53	B	2	1	N
A1S_2695		hypothetical protein	*	<<<	233	|	3122791	3122855	<<<	64	|	0	<<<	A1S_2696		hypothetical protein	*	candidate	112	4.5e-53	T	2	1	N
A1S_2701		amino acid APC transporter	*	<<<	382	|	3133437	3133513	<<<	76	|	16	<<<	A1S_2702		putative alcohol dehydrogenase	*	candidate	165	1.3e-79	T	2	1	N
A1S_2704		lipoate-protein ligase B	*	<<<	191	|	3136100	3136164	<<<	64	|	2	<<<	A1S_2705		hypothetical protein	*	candidate	27	2e-23	T	1<>2	2	N
A1S_2707		hypothetical protein	*	>>>	969	|	3140573	3140990	>>>	417	|	0	<<<	A1S_2708		hypothetical protein	*	candidate	210	7e-261	B	1	1	Y
A1S_2709		hypothetical protein	*	>>>	6	|	3142527	3142590	<<<	63	|	0	<<<	A1S_2710		hypothetical protein	*	candidate	35	7.8e-09	T	2	1	N
A1S_2717		dihydrolipoamide dehydrogenase	*	>>>	26	|	3154248	3154378	<<<	130	|	163	>>>	A1S_2718		succinyl-CoA synthetase beta chain	*	candidate	51	2.1e-49	T	1<>2	2	Y
A1S_2719		succinyl-CoA synthetase alpha chain	*	>>>	88	|	3156570	3156896	<<<	326	|	0	<<<	A1S_2720		tryptophanyl-tRNA synthetase	*	candidate	348	6.1e-192	T	2	1	Y
A1S_2728		hypothetical protein	*	<<<	98	|	3165947	3166010	<<<	63	|	4	<<<	A1S_2729		outer-membrane lipoproteins carrier pro	*	candidate	90	1.1e-41	T	2	1	Y
A1S_2729		outer-membrane lipoproteins carrier pro	*	<<<	0	|	3166648	3166938	>>>	290	|	12	<<<	A1S_2730		50S ribosomal protein L27	*	candidate	191	1e-97	B	1<>2	2	N
A1S_2733		hypothetical protein	*	>>>	24	|	3171125	3171367	<<<	242	|	17	>>>	A1S_2734		putative phosphatidylglycerophosphatase	*	candidate	141	2.6e-69	T	2	1	Y
A1S_2752		lipid A phosphoethanolamine transferase	*	<<<	251	|	3193704	3193775	<<<	71	|	10	<<<	A1S_2753		putative protein (DcaP-like)	*	candidate	118	1.3e-85	T	1<>2	2	N
A1S_2752		lipid A phosphoethanolamine transferase	*	<<<	223	|	3193676	3193762	>>>	86	|	23	<<<	A1S_2753		putative protein (DcaP-like)	*	candidate	37	1.5e-07	T	1<>2	2	N
A1S_2760		geranyltranstransferase	*	<<<	0	|	3201349	3201627	>>>	278	|	12	<<<	A1S_2761		hypothetical protein	*	candidate	167	6.8e-85	T	2	1	N
A1S_2760		geranyltranstransferase	*	<<<	226	|	3201575	3201639	<<<	64	|	0	<<<	A1S_2761		hypothetical protein	*	candidate	167	6.8e-85	T	2	1	N
A1S_2790		transport protein	*	<<<	127	|	3233469	3233625	>>>	156	|	21	<<<	A1S_2791		threonine dehydratase	*	candidate	40	5.5e-10	T	1<>2	2	N
A1S_2820		hypothetical protein	*	<<<	127	|	3268146	3268229	<<<	83	|	0	<<<	A1S_2821		putative alkylphosphonate uptake protei	*	candidate	94	1.7e-41	T	2	1	N
A1S_2822		hypothetical protein	*	<<<	65	|	3269087	3269160	<<<	73	|	2	<<<	A1S_2823		hypothetical protein	*	candidate	41	1.8e-11	T	2	1	N
A1S_2833		hypothetical protein	*	<<<	160	|	3279092	3279175	<<<	83	|	0	<<<	A1S_2834		large-conductance mechanosensitive chan	*	candidate	119	2.5e-54	T	2	1	N
A1S_2833		hypothetical protein	*	<<<	181	|	3279113	3279175	<<<	62	|	0	<<<	A1S_2834		large-conductance mechanosensitive chan	*	candidate	119	2.5e-54	T	2	1	N
A1S_2833		hypothetical protein	*	<<<	1	|	3278933	3279157	>>>	224	|	18	<<<	A1S_2834		large-conductance mechanosensitive chan	*	candidate	119	2.5e-54	B	2	1	N
A1S_2834		large-conductance mechanosensitive chan	*	<<<	230	|	3279793	3279861	<<<	68	|	0	<<<	A1S_2835		GTP-binding elongation factor family pr	*	candidate	49	2.4e-79	T	2	1	Y
A1S_2834		large-conductance mechanosensitive chan	*	<<<	200	|	3279763	3279843	>>>	80	|	18	<<<	A1S_2835		GTP-binding elongation factor family pr	*	candidate	49	2.4e-79	B	2	1	Y
A1S_2838		lysine-specific permease	*	>>>	0	|	3285793	3286033	>>>	240	|	136	>>>	A1S_2839		hypothetical protein	*	candidate	165	2.3e-81	B	1<>2	2	N
A1S_2839		hypothetical protein	*	>>>	221	|	3287495	3287559	<<<	64	|	0	<<<	A1S_2840		outer membrane protein A	*	candidate	134	4.3e-65	B	2	1	N
A1S_2839		hypothetical protein	*	>>>	4	|	3287278	3287541	>>>	263	|	18	<<<	A1S_2840		outer membrane protein A	*	candidate	134	4.3e-65	B	2	1	N
A1S_2854		putative 3-hydroxybutyryl-CoA epimerase	*	>>>	0	|	3303991	3304064	>>>	73	|	90	>>>	A1S_2855		hypothetical protein	*	candidate	140	3.5e-72	T	2	1	N
A1S_2861		putative signal peptide	*	<<<	39	|	3309694	3309815	>>>	121	|	11	<<<	A1S_2862		preprotein translocase subunit SecA	*	candidate	57	1.3e-19	B	2	1	N
A1S_2891		phospholipase D endonuclease domain-con	*	<<<	224	|	3342521	3342623	<<<	102	|	0	<<<	A1S_2892		putative TonB-dependent receptor protei	*	candidate	208	2.3e-109	T	1<>2	2	N
A1S_2903		hypothetical protein	*	<<<	54	|	3356255	3356333	<<<	78	|	3	<<<	A1S_2904		branched-chain amino acid aminotransfer	*	candidate	65	1e-26	T	2	1	N
A1S_2942		hypothetical protein	*	<<<	471	|	3415877	3415945	<<<	68	|	4633	>>>	A1S_2943		hypothetical protein	*	candidate	15	4.6e-12	T	1	1	N
A1S_2944		hypothetical protein	*	<<<	865	|	3424090	3424283	>>>	193	|	3178	>>>	A1S_2945		hypothetical protein	*	candidate	78	1.2e-27	T	2	1	Y
A1S_2952		dihydrolipoamide dehydrogenase	*	>>>	127	|	3435868	3435929	<<<	61	|	3	<<<	rRNA		rRNA	*	candidate	125	6.1e-61	T	1<>2	2	N
A1S_2966		UDP-N-acetylmuramate:L-alanyl-gamma-D-g	*	>>>	2	|	3458116	3458208	<<<	92	|	535	<<<	A1S_2967		hypothetical protein	*	candidate	14	8.4e-35	T	1	1	Y
A1S_2970		hypothetical protein	*	>>>	0	|	3463177	3463452	>>>	275	|	169	>>>	A1S_2971		putative vanillate O-demethylase oxygen	*	candidate	324	3.9e-179	T	2	1	N
A1S_2973		guanine deaminase	*	>>>	109	|	3466012	3466083	>>>	71	|	176	>>>	A1S_2974		hypoxanthine phosphoribosyltransferase	*	candidate	14	6.1e-10	B	1<>2	2	N
A1S_2979		tRNA modification GTPase TrmE	*	<<<	141	|	3470630	3470703	<<<	73	|	10	<<<	A1S_2980		hypothetical protein	*	candidate	90	1.3e-39	T	2	1	N
A1S_3001		30S ribosomal protein S9	*	>>>	0	|	3486735	3487061	<<<	326	|	17	>>>	A1S_3002		stringent starvation protein A	*	candidate	180	2e-92	T	2	1	N
A1S_3014		hypothetical protein	*	<<<	59	|	3500250	3500314	<<<	64	|	0	<<<	rRNA		rRNA	*	candidate	73	1.3e-29	T	2	1	N
A1S_3022		hypothetical protein	*	>>>	550	|	3510211	3510303	<<<	92	|	0	<<<	A1S_3024		hypothetical protein	*	candidate	44	0	T	1<>2	2	N
A1S_3048		hypothetical protein	*	>>>	391	|	3537223	3537332	>>>	109	|	90	<<<	A1S_3049		putative integral membrane protein tran	*	candidate	52	3.5e-112	B	2	1	N
A1S_3048		hypothetical protein	*	>>>	522	|	3537354	3537416	<<<	62	|	6	<<<	A1S_3049		putative integral membrane protein tran	*	candidate	24	3.5e-112	T	2	1	N
A1S_3051		hypothetical protein	*	<<<	1211	|	3542601	3542680	<<<	79	|	21	<<<	A1S_3052		hypothetical protein	*	candidate	104	6.4e-159	T	1<>2	2	N
A1S_3054		monooxygenase	*	<<<	294	|	3545980	3546040	<<<	60	|	0	<<<	A1S_3055		50S ribosomal protein L17	*	candidate	206	5.8e-111	T	2	1	N
A1S_3054		monooxygenase	*	<<<	1	|	3545687	3546028	>>>	341	|	12	<<<	A1S_3055		50S ribosomal protein L17	*	candidate	206	5.8e-111	B	2	1	N
A1S_3098		magnesium and cobalt transport protein	*	>>>	1	|	3578710	3578903	>>>	193	|	11	<<<	A1S_3099		putative toluene-tolerance protein (Ttg	*	candidate	83	4e-36	T	2	1	N
A1S_3103		toluene tolerance efflux transporter	*	<<<	375	|	3582399	3582540	>>>	141	|	15	<<<	A1S_3104		putative ATP-dependent RNA helicase	*	candidate	51	8.7e-28	B	1<>2	2	N
A1S_3105		inositol-1-monophosphatase	*	<<<	20	|	3585664	3585760	<<<	96	|	3	<<<	A1S_3106		1-deoxy-D-xylulose-5-phosphate synthase	*	candidate	109	4.8e-54	T	1<>2	2	N
A1S_3107		GTP cyclohydrolase II	*	>>>	0	|	3588575	3588646	>>>	71	|	262	>>>	A1S_3108		coproporphyrinogen III oxidase	*	candidate	138	1.2e-65	T	1<>2	2	N
A1S_3119		glycyl-tRNA synthetase subunit beta	*	>>>	2	|	3604415	3604492	>>>	77	|	1045	<<<	A1S_3120		hypothetical protein	*	candidate	52	4.2e-96	T	1<>2	2	N
A1S_3119		glycyl-tRNA synthetase subunit beta	*	>>>	1050	|	3605463	3605530	<<<	67	|	7	<<<	A1S_3120		hypothetical protein	*	candidate	14	4.2e-96	T	2	1	N
A1S_3134		glutamate dehydrogenase (NAD(P)+) oxido	*	<<<	1122	|	3621694	3621758	<<<	64	|	3	<<<	A1S_3135		S-methylmethionine APC transporter	*	candidate	363	0	T	2	1	N
A1S_3135		S-methylmethionine APC transporter	*	<<<	404	|	3623531	3623594	>>>	63	|	12	<<<	A1S_3136		hypothetical protein	*	candidate	20	3.9e-09	T	1<>2	2	Y
A1S_3135		S-methylmethionine APC transporter	*	<<<	397	|	3623524	3623606	<<<	82	|	0	<<<	A1S_3136		hypothetical protein	*	candidate	288	1.8e-158	T	2	1	Y
A1S_3150		putative signal peptide	*	<<<	34	|	3636203	3636263	<<<	60	|	42	<<<	A1S_3151		putative FAD/FMN-containing dehydrogena	*	candidate	33	9.3e-06	T	1<>2	2	N
A1S_3180		putative signal peptide	*	<<<	0	|	3666913	3667035	>>>	122	|	1	<<<	A1S_3181		hypothetical protein	*	candidate	64	3.7e-24	B	2	1	N
A1S_3181		hypothetical protein	*	<<<	220	|	3668016	3668095	<<<	79	|	2	<<<	A1S_3182		glutamate synthase subunit beta	*	candidate	76	1.5e-30	T	1<>2	2	N
A1S_3220		cation efflux system protein	*	<<<	867	|	3709901	3709966	<<<	65	|	694	<<<	A1S_3221		putative ABC transporter ATP-binding pr	*	candidate	29	3.4e-264	T	2	1	N
A1S_3220		cation efflux system protein	*	<<<	792	|	3709826	3709943	>>>	117	|	717	<<<	A1S_3221		putative ABC transporter ATP-binding pr	*	candidate	29	3.4e-264	T	2	1	N
A1S_3220		cation efflux system protein	*	<<<	1368	|	3710402	3710647	>>>	245	|	13	<<<	A1S_3221		putative ABC transporter ATP-binding pr	*	candidate	157	3.4e-264	B	2	1	N
A1S_3225		putative sulfate permease	*	<<<	292	|	3719684	3719747	<<<	63	|	0	<<<	A1S_3227		putative RNA binding protein	*	candidate	43	1.6e-54	T	1<>2	2	N
A1S_3251		amino acid transporter LysE	*	<<<	29	|	3740174	3740360	>>>	186	|	36	<<<	A1S_3252		putative DNA/RNA non-specific endonucle	*	candidate	55	1.5e-16	B	1<>2	2	N
A1S_3251		amino acid transporter LysE	*	<<<	149	|	3740294	3740372	<<<	78	|	24	<<<	A1S_3252		putative DNA/RNA non-specific endonucle	*	candidate	55	1.5e-16	T	1<>2	2	N
A1S_3288		MFS family transporter	*	<<<	68	|	3779261	3779334	<<<	73	|	4	<<<	A1S_3289		hypothetical protein	*	candidate	110	5.9e-54	T	2	1	N
A1S_3296		putative GGDEF family protein	*	<<<	0	|	3788675	3788963	>>>	288	|	916	>>>	A1S_3297		putative outer membrane protein	*	candidate	128	0	B	2	1	N
A1S_3313		3-deoxy-D-manno-2-octulosonate transfer	*	<<<	267	|	3810599	3810739	<<<	140	|	0	<<<	A1S_3314		xenobiotic reductase	*	candidate	214	2.7e-111	T	2	1	N
A1S_3318		ssDNA exonuclease	*	<<<	83	|	3816229	3816317	<<<	88	|	11	<<<	A1S_3319		pyridoxamine 5'-phosphate oxidase	*	candidate	29	4e-39	T	2	1	Y
A1S_3320		phosphoglucosamine mutase	*	<<<	260	|	3818411	3818482	<<<	71	|	0	<<<	A1S_3321		IMP dehydrogenase	*	candidate	149	1.8e-77	T	2	1	N
A1S_3320		phosphoglucosamine mutase	*	<<<	3	|	3818154	3818461	>>>	307	|	21	<<<	A1S_3321		IMP dehydrogenase	*	candidate	149	1.8e-77	T	2	1	N
A1S_3362		hypothetical protein	*	>>>	5	|	3865608	3865696	>>>	88	|	4219	<<<	A1S_3363		membrane metalloendopeptidases proteins	*	candidate	14	2.5e-191	T	1<>2	2	N
A1S_3379		thiosulfate sulfurtransferase	*	<<<	274	|	3888709	3888830	<<<	121	|	6	<<<	A1S_3380		nicotinate phosphoribosyltransferase	*	candidate	193	2.2e-102	T	2	1	N
A1S_3379		thiosulfate sulfurtransferase	*	<<<	0	|	3888435	3888789	>>>	354	|	47	<<<	A1S_3380		nicotinate phosphoribosyltransferase	*	candidate	193	2.2e-102	T	2	1	N
A1S_3384		hypothetical protein	*	<<<	282	|	3893681	3893745	<<<	64	|	0	<<<	A1S_3385		hypothetical protein	*	candidate	250	2e-137	T	2	1	N
A1S_3385		hypothetical protein	*	<<<	344	|	3894426	3894491	<<<	65	|	0	<<<	A1S_3386		phosphoserine phosphatase	*	candidate	248	2.6e-132	T	2	1	N
A1S_3396		glucosamine--fructose-6-phosphate amino	*	>>>	0	|	3904042	3904129	>>>	87	|	2954	>>>	A1S_3397		hypothetical protein	*	candidate	962	0	T	2	1	N
A1S_3396		glucosamine--fructose-6-phosphate amino	*	>>>	2747	|	3906789	3906903	>>>	114	|	180	>>>	A1S_3397		hypothetical protein	*	candidate	90	5.8e-200	T	1<>2	2	N
A1S_3403		imidazolonepropionase	*	<<<	239	|	3913383	3913449	<<<	66	|	0	<<<	A1S_3404		amino acid APC transporter	*	candidate	42	2e-101	T	2	1	N
A1S_3407		urocanase	*	<<<	266	|	3918398	3918478	<<<	80	|	3	<<<	A1S_3408		hypothetical protein	*	candidate	220	1.2e-117	T	2	1	N
A1S_3412		hypothetical protein	*	<<<	208	|	3923493	3923558	<<<	65	|	0	<<<	A1S_3413		APC family aromatic amino acid transpor	*	candidate	174	5.2e-91	T	2	1	N
A1S_3418		4-hydroxyphenylpyruvate dioxygenase	*	<<<	570	|	3930334	3930680	<<<	346	|	0	>>>	A1S_3419		hypothetical protein	*	candidate	254	0	T	2	1	Y
A1S_3429		hypothetical protein	*	<<<	15	|	3941255	3941795	>>>	540	|	325	>>>	A1S_3430		putative dienelactone hydrolase	*	candidate	375	0	T	2	1	Y
A1S_3442		dihydrodipicolinate reductase	*	<<<	727	|	3953901	3953984	<<<	83	|	0	<<<	A1S_3443		chaperone protein DnaJ	*	candidate	279	4.9e-228	T	2	1	N
A1S_3442		dihydrodipicolinate reductase	*	<<<	341	|	3953515	3953961	>>>	446	|	23	<<<	A1S_3443		chaperone protein DnaJ	*	candidate	279	4.9e-228	T	2	1	N
~
************************************************************************************************
***************************************************************************************************
Search results
---------------------------------------------------------------------------------------------------
748 total sRNAs: 748 candidates for novel sRNAs, 0 known or putative sRNAs.
***************************************************************************************************

## Sheet: S2
UpORFnumber		UpORFname		UpORFdir.	distUpORF	|	startsRNA	end	dirsRNA	lensRNA	|	distDnORF	DnORFdir.	DnORFnumber		DnORFname		sRNAtype	BLASTscore	BLASTexpect	TermType	BLASTpartner	NumSearchesPredicted	QRNA?
~
A1S_0062		putative UTP-glucose-1-phosphate uridyl	*	>>>	20	|	74081	74147	>>>	66	|	613	>>>	A1S_0063		putative UDP-glucose 6-dehydrogenase	*	candidate	372	5e-07	R	ref|NC_002516.2| Pseudomonas aeruginosa PAO1, complete genome	1	N
A1S_0137		hypothetical protein	*	<<<	1966	|	163707	163881	>>>	174	|	412	>>>	A1S_0140		malate dehydrogenase	*	candidate	360	7.1e-20	R	ref|NC_011071.1| Stenotrophomonas maltophilia R551-3, complete genome	1	N
A1S_0204		class II aldolase/adducin domain protei	*	<<<	0	|	228115	228225	>>>	110	|	153	>>>	A1S_0205		hypothetical protein	*	candidate	326	2.9e-06	R	ref|NC_002516.2| Pseudomonas aeruginosa PAO1, complete genome	1	N
tRNA		tRNA	*	>>>	0	|	300291	300351	>>>	60	|	101	>>>	A1S_0279		elongation factor Tu	*	candidate	468	1.3e-12	R	ref|NC_002516.2| Pseudomonas aeruginosa PAO1, complete genome<>ref|NC_010804.1| Burkholderia multivorans ATCC 17616 chromosome 1,<>ref|NC_011071.1| Stenotrophomonas maltophilia R551-3, complete genome	3	N
A1S_0284		50S ribosomal protein L1	*	>>>	22	|	304095	304175	>>>	80	|	390	>>>	A1S_0285		50S ribosomal protein	*	candidate	288	7.9e-06	R	ref|NC_002516.2| Pseudomonas aeruginosa PAO1, complete genome<>ref|NC_010804.1| Burkholderia multivorans ATCC 17616 chromosome 1,	2	N
A1S_0286		50S ribosomal protein L7/L12	*	>>>	10	|	305323	305597	>>>	274	|	83	>>>	A1S_0287		DNA-directed RNA polymerase subunit bet	*	candidate	463	9.9e-13	R	ref|NC_002516.2| Pseudomonas aeruginosa PAO1, complete genome<>ref|NC_011071.1| Stenotrophomonas maltophilia R551-3, complete genome	2	N
A1S_0412		catalase	*	<<<	371	|	448599	448843	>>>	244	|	10	<<<	A1S_0413		phosphoenolpyruvate-protein phosphotran	*	candidate	398	1.2e-15	R	ref|NC_002516.2| Pseudomonas aeruginosa PAO1, complete genome	1	N
A1S_0486		thermoresistant gluconokinase	*	>>>	1307	|	532096	532625	>>>	529	|	66	<<<	A1S_0489		gamma-glutamyl phosphate reductase	*	candidate	880	8.6e-49	R	ref|NC_010804.1| Burkholderia multivorans ATCC 17616 chromosome 1,	1	N
A1S_0541		leucyl-tRNA synthetase	*	<<<	22	|	581525	581804	>>>	279	|	2	<<<	A1S_0542		leucyl-tRNA synthetase	*	candidate	565	2.2e-17	R	ref|NC_002516.2| Pseudomonas aeruginosa PAO1, complete genome<>ref|NC_010804.1| Burkholderia multivorans ATCC 17616 chromosome 1,	2	N
A1S_0664		replication C family protein	*	>>>	815	|	788958	789018	>>>	60	|	485	>>>	A1S_0665		conjugal transfer protein TrbJ	*	candidate	163	3.3e-06	R	ref|NC_010804.1| Burkholderia multivorans ATCC 17616 chromosome 1,	1	N
A1S_0704		hypothetical protein	*	<<<	10	|	835462	835576	>>>	114	|	167	>>>	A1S_0705		D-ribulose-5-phosphate 3-epimerase	*	candidate	402	9.7e-10	R	ref|NC_002516.2| Pseudomonas aeruginosa PAO1, complete genome	1	N
A1S_0721		glutaryl-CoA dehydrogenase	*	>>>	7	|	851045	851375	>>>	330	|	6	>>>	A1S_0722		major facilitator superfamily cis,cis-m	*	candidate	331	7.3e-07	R	ref|NC_002516.2| Pseudomonas aeruginosa PAO1, complete genome<>ref|NC_010804.1| Burkholderia multivorans ATCC 17616 chromosome 1,	2	N
A1S_0771		hypothetical protein	*	>>>	6	|	914390	914467	>>>	77	|	227	<<<	A1S_0772		putative oxidoreductase	*	candidate	436	2.7e-11	R	ref|NC_002516.2| Pseudomonas aeruginosa PAO1, complete genome	1	N
A1S_1004		citrate transporter	*	<<<	566	|	1164619	1164766	>>>	147	|	16	<<<	A1S_1005		putative hemolysin-related protein	*	candidate	233	5e-21	R	ref|NC_002516.2| Pseudomonas aeruginosa PAO1, complete genome<>ref|NC_010804.1| Burkholderia multivorans ATCC 17616 chromosome 1,	2	N
A1S_1094		D-serine/D-alanine/glycine transporter	*	>>>	1504	|	1279161	1279512	>>>	351	|	12	<<<	A1S_1095		aldehyde dehydrogenase	*	candidate	468	2e-48	R	ref|NC_010804.1| Burkholderia multivorans ATCC 17616 chromosome 1,	1	N
A1S_1174		DNA polymerase V component	*	<<<	4	|	1372218	1372443	>>>	225	|	1774	<<<	A1S_1175		phage integrase	*	candidate	1659	5.6e-85	R	ref|NC_002516.2| Pseudomonas aeruginosa PAO1, complete genome<>ref|NC_010804.1| Burkholderia multivorans ATCC 17616 chromosome 1,	2	N
A1S_1174		DNA polymerase V component	*	<<<	4	|	1372218	1372505	>>>	287	|	1712	<<<	A1S_1175		phage integrase	*	candidate	1659	5.6e-85	R	ref|NC_002516.2| Pseudomonas aeruginosa PAO1, complete genome<>ref|NC_010804.1| Burkholderia multivorans ATCC 17616 chromosome 1,	2	N
A1S_1174		DNA polymerase V component	*	<<<	1143	|	1373357	1373870	>>>	513	|	347	<<<	A1S_1175		phage integrase	*	candidate	1141	1.5e-56	R	ref|NC_010804.1| Burkholderia multivorans ATCC 17616 chromosome 1,<>ref|NC_011071.1| Stenotrophomonas maltophilia R551-3, complete genome	2	Y
A1S_1225		peptidase S24 S26A and S26B	*	<<<	638	|	1434562	1434635	>>>	73	|	356	>>>	A1S_1226		hypothetical protein	*	candidate	505	8.3e-13	R	ref|NC_002516.2| Pseudomonas aeruginosa PAO1, complete genome<>ref|NC_011071.1| Stenotrophomonas maltophilia R551-3, complete genome	2	N
A1S_1229		pyrroline-5-carboxylate reductase	*	>>>	1592	|	1440069	1440255	>>>	186	|	295	>>>	A1S_1230		phage putative head morphogenesis prote	*	candidate	515	2.8e-09	R	ref|NC_002516.2| Pseudomonas aeruginosa PAO1, complete genome<>ref|NC_010804.1| Burkholderia multivorans ATCC 17616 chromosome 1,<>ref|NC_011071.1| Stenotrophomonas maltophilia R551-3, complete genome	3	N
A1S_1319		hypothetical protein	*	<<<	469	|	1547246	1547580	>>>	334	|	333	>>>	A1S_1320		transcriptional regulator SoxR	*	candidate	507	6.4e-13	R	ref|NC_002516.2| Pseudomonas aeruginosa PAO1, complete genome<>ref|NC_010804.1| Burkholderia multivorans ATCC 17616 chromosome 1,<>ref|NC_011071.1| Stenotrophomonas maltophilia R551-3, complete genome	3	N
A1S_1527		tRNA (uracil-5-)-methyltransferase	*	<<<	560	|	1776689	1776909	>>>	220	|	18	<<<	A1S_1528		bifunctional proline dehydrogenase/pyrr	*	candidate	366	2.5e-06	R	ref|NC_002516.2| Pseudomonas aeruginosa PAO1, complete genome<>ref|NC_011071.1| Stenotrophomonas maltophilia R551-3, complete genome	2	N
A1S_1680		hypothetical protein	*	>>>	306	|	1955578	1956119	>>>	541	|	825	>>>	A1S_1681		putative methyltransferase	*	candidate	1326	1.7e-52	R	ref|NC_002516.2| Pseudomonas aeruginosa PAO1, complete genome<>ref|NC_010804.1| Burkholderia multivorans ATCC 17616 chromosome 1,	2	N
A1S_2067		transcriptional regulatory protein	*	<<<	102	|	2409867	2410043	>>>	176	|	201	>>>	A1S_2068		putative benzoate membrane transport pr	*	candidate	387	2.1e-09	R	ref|NC_011071.1| Stenotrophomonas maltophilia R551-3, complete genome	1	N
A1S_2098		putative alcohol dehydrogenase	*	>>>	1	|	2451478	2451568	>>>	90	|	103	>>>	A1S_2099		hypothetical protein	*	candidate	394	3.3e-09	R	ref|NC_002516.2| Pseudomonas aeruginosa PAO1, complete genome	1	N
A1S_2132		putative outer membrane protein	*	<<<	0	|	2489928	2490207	>>>	279	|	236	>>>	A1S_2133		hypothetical protein	*	candidate	389	1.6e-09	R	ref|NC_011071.1| Stenotrophomonas maltophilia R551-3, complete genome	1	N
A1S_2301		amino acid ABC transporter permease	*	<<<	0	|	2665457	2665731	>>>	274	|	11	<<<	A1S_2302		lysine/arginine/ornithine ABC transport	*	candidate	331	8.8e-07	R	ref|NC_010804.1| Burkholderia multivorans ATCC 17616 chromosome 1,	1	N
A1S_2477		isocitrate dehydrogenase	*	<<<	26	|	2874009	2874505	>>>	496	|	25	<<<	A1S_2478		putative trypsin-like serine protease	*	candidate	760	2.6e-26	R	ref|NC_002516.2| Pseudomonas aeruginosa PAO1, complete genome<>ref|NC_010804.1| Burkholderia multivorans ATCC 17616 chromosome 1,<>ref|NC_011071.1| Stenotrophomonas maltophilia R551-3, complete genome	3	N
A1S_2723		putative Na+/H+ antiporter	*	>>>	202	|	3161913	3162028	>>>	115	|	231	>>>	A1S_2724		putative hemagglutinin/hemolysin-relate	*	candidate	504	1.3e-14	R	ref|NC_002516.2| Pseudomonas aeruginosa PAO1, complete genome	1	N
A1S_2765		chaperone protein HchA	*	<<<	4	|	3205445	3205574	>>>	129	|	230	<<<	A1S_2766		putative oxydoreductase protein zinc-co	*	candidate	641	9.1e-21	R	ref|NC_002516.2| Pseudomonas aeruginosa PAO1, complete genome<>ref|NC_011071.1| Stenotrophomonas maltophilia R551-3, complete genome	2	N
A1S_2838		lysine-specific permease	*	>>>	36	|	3285829	3285889	>>>	60	|	280	>>>	A1S_2839		hypothetical protein	*	candidate	507	7.5e-15	R	ref|NC_002516.2| Pseudomonas aeruginosa PAO1, complete genome<>ref|NC_010804.1| Burkholderia multivorans ATCC 17616 chromosome 1,<>ref|NC_011071.1| Stenotrophomonas maltophilia R551-3, complete genome	3	Y
A1S_2877		vitamin B12 receptor precursor	*	>>>	1	|	3327320	3327391	>>>	71	|	194	>>>	A1S_2878		hypothetical protein	*	candidate	460	2.6e-12	R	ref|NC_002516.2| Pseudomonas aeruginosa PAO1, complete genome<>ref|NC_011071.1| Stenotrophomonas maltophilia R551-3, complete genome	2	N
A1S_2891		phospholipase D endonuclease domain-con	*	<<<	1	|	3342298	3342595	>>>	297	|	28	<<<	A1S_2892		putative TonB-dependent receptor protei	*	candidate	474	4.9e-13	R	ref|NC_002516.2| Pseudomonas aeruginosa PAO1, complete genome	1	N
A1S_2906		putative sensory transduction histidine	*	<<<	430	|	3361806	3361892	>>>	86	|	1427	>>>	A1S_2907		hypothetical protein	*	candidate	1495	2.8e-60	R	ref|NC_010804.1| Burkholderia multivorans ATCC 17616 chromosome 1,	1	N
A1S_2942		hypothetical protein	*	<<<	21	|	3415427	3415922	>>>	495	|	4656	>>>	A1S_2943		hypothetical protein	*	candidate	997	2.3e-30	R	ref|NC_010804.1| Burkholderia multivorans ATCC 17616 chromosome 1,<>ref|NC_011071.1| Stenotrophomonas maltophilia R551-3, complete genome	2	N
A1S_2970		hypothetical protein	*	>>>	14	|	3463191	3463283	>>>	92	|	338	>>>	A1S_2971		putative vanillate O-demethylase oxygen	*	candidate	457	1.5e-12	R	ref|NC_002516.2| Pseudomonas aeruginosa PAO1, complete genome<>ref|NC_010804.1| Burkholderia multivorans ATCC 17616 chromosome 1,<>ref|NC_011071.1| Stenotrophomonas maltophilia R551-3, complete genome	3	N
A1S_3276		hypothetical protein	*	<<<	12	|	3765986	3766394	>>>	408	|	45	<<<	A1S_3277		putative pirin-like protein	*	candidate	384	2.9e-09	R	ref|NC_002516.2| Pseudomonas aeruginosa PAO1, complete genome<>ref|NC_011071.1| Stenotrophomonas maltophilia R551-3, complete genome	2	N
A1S_3309		acetyl-CoA synthetase	*	<<<	2	|	3806419	3806593	>>>	174	|	417	>>>	A1S_3310		hypothetical protein	*	candidate	505	4.4e-14	R	ref|NC_002516.2| Pseudomonas aeruginosa PAO1, complete genome<>ref|NC_011071.1| Stenotrophomonas maltophilia R551-3, complete genome	2	N
A1S_3425		phosphoribosylaminoimidazole-succinocar	*	>>>	156	|	3936923	3937239	>>>	316	|	208	>>>	A1S_3426		formate/nitrate transporter	*	candidate	386	2.4e-08	R	ref|NC_002516.2| Pseudomonas aeruginosa PAO1, complete genome<>ref|NC_010804.1| Burkholderia multivorans ATCC 17616 chromosome 1,	2	N
A1S_3451		uracil transport protein	*	>>>	8	|	3965175	3965361	<<<	186	|	133	>>>	A1S_3452		putative transcriptional regulator	*	candidate	313	9.1e-06	R	ref|NC_002516.2| Pseudomonas aeruginosa PAO1, complete genome<>ref|NC_010804.1| Burkholderia multivorans ATCC 17616 chromosome 1,<>ref|NC_011071.1| Stenotrophomonas maltophilia R551-3, complete genome	3	N
A1S_3437		hypothetical protein	*	<<<	9	|	3948059	3948471	<<<	412	|	278	<<<	A1S_3438		putative transcription activator	*	candidate	737	3e-25	R	ref|NC_002516.2| Pseudomonas aeruginosa PAO1, complete genome	1	N
A1S_3421		putative transporter; putative sodium/b	*	<<<	82	|	3933412	3933522	<<<	110	|	2	<<<	A1S_3422		hypothetical protein	*	candidate	367	5.5e-08	R	ref|NC_002516.2| Pseudomonas aeruginosa PAO1, complete genome	1	N
A1S_3396		glucosamine--fructose-6-phosphate amino	*	>>>	679	|	3904721	3904827	<<<	106	|	2256	>>>	A1S_3397		hypothetical protein	*	candidate	603	1.4e-12	R	ref|NC_002516.2| Pseudomonas aeruginosa PAO1, complete genome	1	N
A1S_3396		glucosamine--fructose-6-phosphate amino	*	>>>	608	|	3904650	3904827	<<<	177	|	2256	>>>	A1S_3397		hypothetical protein	*	candidate	603	1.4e-12	R	ref|NC_002516.2| Pseudomonas aeruginosa PAO1, complete genome	1	N
A1S_3313		3-deoxy-D-manno-2-octulosonate transfer	*	<<<	301	|	3810633	3810717	<<<	84	|	22	<<<	A1S_3314		xenobiotic reductase	*	candidate	402	7e-10	R	ref|NC_002516.2| Pseudomonas aeruginosa PAO1, complete genome	1	N
A1S_3276		hypothetical protein	*	<<<	392	|	3766366	3766432	<<<	66	|	7	<<<	A1S_3277		putative pirin-like protein	*	candidate	516	4.3e-15	R	ref|NC_002516.2| Pseudomonas aeruginosa PAO1, complete genome	1	N
A1S_3261		hypothetical protein	*	<<<	953	|	3752109	3752555	<<<	446	|	41	<<<	A1S_3262		putative transcriptional regulator	*	candidate	1474	5.5e-59	R	ref|NC_002516.2| Pseudomonas aeruginosa PAO1, complete genome<>ref|NC_010804.1| Burkholderia multivorans ATCC 17616 chromosome 1,<>ref|NC_011071.1| Stenotrophomonas maltophilia R551-3, complete genome	3	N
A1S_3251		amino acid transporter LysE	*	<<<	183	|	3740328	3740394	<<<	66	|	2	<<<	A1S_3252		putative DNA/RNA non-specific endonucle	*	candidate	386	5.9e-09	R	ref|NC_002516.2| Pseudomonas aeruginosa PAO1, complete genome	1	N
A1S_2906		putative sensory transduction histidine	*	<<<	1559	|	3362935	3363097	<<<	162	|	222	>>>	A1S_2907		hypothetical protein	*	candidate	1303	3.6e-50	R	ref|NC_002516.2| Pseudomonas aeruginosa PAO1, complete genome	1	N
A1S_2885		putative signal peptide	*	>>>	21	|	3335237	3335503	<<<	266	|	115	>>>	A1S_2886		acyl-CoA dehydrogenase	*	candidate	335	4.1e-07	R	ref|NC_010804.1| Burkholderia multivorans ATCC 17616 chromosome 1,	1	N
A1S_2838		lysine-specific permease	*	>>>	71	|	3285864	3286148	<<<	284	|	21	>>>	A1S_2839		hypothetical protein	*	candidate	596	1.3e-18	R	ref|NC_002516.2| Pseudomonas aeruginosa PAO1, complete genome<>ref|NC_010804.1| Burkholderia multivorans ATCC 17616 chromosome 1,<>ref|NC_011071.1| Stenotrophomonas maltophilia R551-3, complete genome	3	N
A1S_2776		hypothetical protein	*	>>>	9	|	3218196	3218528	<<<	332	|	0	<<<	A1S_2777		ribonuclease G endoribonuclease G	*	candidate	561	5.5e-17	R	ref|NC_002516.2| Pseudomonas aeruginosa PAO1, complete genome	1	N
A1S_2629		site-specific tyrosine recombinase	*	<<<	452	|	3044086	3044167	<<<	81	|	6	>>>	A1S_2630		amino acid transporter LysE	*	candidate	405	2.8e-10	R	ref|NC_002516.2| Pseudomonas aeruginosa PAO1, complete genome<>ref|NC_010804.1| Burkholderia multivorans ATCC 17616 chromosome 1,<>ref|NC_011071.1| Stenotrophomonas maltophilia R551-3, complete genome	3	N
A1S_2545		bacterioferritin comigratory protein	*	>>>	23	|	2941433	2941705	<<<	272	|	0	>>>	A1S_2546		secreted trypsin-like serine protease	*	candidate	311	9e-06	R	ref|NC_011071.1| Stenotrophomonas maltophilia R551-3, complete genome	1	N
A1S_2504		excinuclease ABC subunit B	*	<<<	326	|	2904327	2904404	<<<	77	|	0	>>>	A1S_2505		hypothetical protein	*	candidate	656	1.7e-21	R	ref|NC_002516.2| Pseudomonas aeruginosa PAO1, complete genome<>ref|NC_010804.1| Burkholderia multivorans ATCC 17616 chromosome 1,<>ref|NC_011071.1| Stenotrophomonas maltophilia R551-3, complete genome	3	N
A1S_2481		FKBP-type peptidyl-prolyl cis-trans iso	*	>>>	23	|	2879754	2880110	<<<	356	|	20	>>>	A1S_2482		deoxyribodipyrimidine photolyase (photo	*	candidate	336	5e-07	R	ref|NC_002516.2| Pseudomonas aeruginosa PAO1, complete genome<>ref|NC_011071.1| Stenotrophomonas maltophilia R551-3, complete genome	2	N
A1S_2193		putative permease protein	*	>>>	15	|	2554643	2555008	<<<	365	|	1	>>>	A1S_2194		putative hydroxyacylglutathione hydrola	*	candidate	326	1.1e-06	R	ref|NC_010804.1| Burkholderia multivorans ATCC 17616 chromosome 1,<>ref|NC_011071.1| Stenotrophomonas maltophilia R551-3, complete genome	2	N
A1S_2181		transcriptional factor	*	>>>	17	|	2543367	2543485	<<<	118	|	251	<<<	A1S_2182		tRNA uridine 5-carboxymethylaminomethyl	*	candidate	324	2.4e-06	R	ref|NC_002516.2| Pseudomonas aeruginosa PAO1, complete genome<>ref|NC_010804.1| Burkholderia multivorans ATCC 17616 chromosome 1,	2	N
A1S_2165		hypothetical protein	*	>>>	35	|	2529183	2529534	<<<	351	|	0	>>>	A1S_2166		cytochrome o ubiquinol oxidase subunit	*	candidate	860	1.1e-30	R	ref|NC_002516.2| Pseudomonas aeruginosa PAO1, complete genome<>ref|NC_010804.1| Burkholderia multivorans ATCC 17616 chromosome 1,<>ref|NC_011071.1| Stenotrophomonas maltophilia R551-3, complete genome	3	N
A1S_2078		acetyltransferase	*	>>>	1030	|	2425699	2425918	<<<	219	|	1243	<<<	A1S_2079		putative mechanosensitive ion channel	*	candidate	1360	1.7e-73	R	ref|NC_002516.2| Pseudomonas aeruginosa PAO1, complete genome	1	N
A1S_2078		acetyltransferase	*	>>>	986	|	2425655	2425918	<<<	263	|	1243	<<<	A1S_2079		putative mechanosensitive ion channel	*	candidate	1360	1.7e-73	R	ref|NC_002516.2| Pseudomonas aeruginosa PAO1, complete genome	1	N
A1S_1978		response regulator protein	*	>>>	20	|	2292442	2292779	<<<	337	|	1	>>>	A1S_1979		putative transcriptional regulator	*	candidate	354	8.5e-08	R	ref|NC_002516.2| Pseudomonas aeruginosa PAO1, complete genome<>ref|NC_010804.1| Burkholderia multivorans ATCC 17616 chromosome 1,<>ref|NC_011071.1| Stenotrophomonas maltophilia R551-3, complete genome	3	N
A1S_1954		serine proteinase	*	<<<	900	|	2266368	2266620	<<<	252	|	362	<<<	A1S_1955		hypothetical protein	*	candidate	1613	2.7e-65	R	ref|NC_002516.2| Pseudomonas aeruginosa PAO1, complete genome<>ref|NC_010804.1| Burkholderia multivorans ATCC 17616 chromosome 1,<>ref|NC_011071.1| Stenotrophomonas maltophilia R551-3, complete genome	3	N
A1S_1947		phosphotransferase system fructose-spec	*	>>>	8	|	2255548	2256058	<<<	510	|	148	>>>	A1S_1948		MarR family multidrug resistance pump t	*	candidate	617	6e-20	R	ref|NC_011071.1| Stenotrophomonas maltophilia R551-3, complete genome	1	N
A1S_1900		CTP synthetase	*	<<<	621	|	2202343	2202714	<<<	371	|	2	>>>	A1S_1901		hypothetical protein	*	candidate	180	9.4e-29	R	ref|NC_010804.1| Burkholderia multivorans ATCC 17616 chromosome 1,	1	N
A1S_1879		hypothetical protein	*	<<<	187	|	2180383	2180845	<<<	462	|	21	<<<	A1S_1880		pyrroloquinoline-quinone QuiA	*	candidate	1108	3e-42	R	ref|NC_002516.2| Pseudomonas aeruginosa PAO1, complete genome<>ref|NC_010804.1| Burkholderia multivorans ATCC 17616 chromosome 1,	2	N
A1S_1824		hypothetical protein	*	>>>	149	|	2127083	2127254	<<<	171	|	0	>>>	A1S_1825		hypothetical protein	*	candidate	428	5.9e-11	R	ref|NC_002516.2| Pseudomonas aeruginosa PAO1, complete genome	1	N
A1S_1812		hypothetical protein	*	<<<	1561	|	2111242	2111371	<<<	129	|	2214	<<<	A1S_1813		putative transcriptional regulator	*	candidate	323	3e-38	R	ref|NC_002516.2| Pseudomonas aeruginosa PAO1, complete genome	1	N
A1S_1733		LysR family transcriptional regulator	*	<<<	710	|	2017145	2017536	<<<	391	|	15	>>>	A1S_1734		hypothetical protein	*	candidate	533	1.1e-11	R	ref|NC_002516.2| Pseudomonas aeruginosa PAO1, complete genome	1	N
A1S_1680		hypothetical protein	*	>>>	1307	|	1956579	1956926	<<<	347	|	18	>>>	A1S_1681		putative methyltransferase	*	candidate	1326	1.7e-52	R	ref|NC_010804.1| Burkholderia multivorans ATCC 17616 chromosome 1,	1	N
A1S_1680		hypothetical protein	*	>>>	831	|	1956103	1956389	<<<	286	|	555	>>>	A1S_1681		putative methyltransferase	*	candidate	1448	7.2e-61	R	ref|NC_002516.2| Pseudomonas aeruginosa PAO1, complete genome	1	N
A1S_1439		putative coenzyme F420-dependent N5N10-	*	>>>	26	|	1679945	1680323	<<<	378	|	0	>>>	A1S_1440		MFS family transporter	*	candidate	624	4.8e-20	R	ref|NC_002516.2| Pseudomonas aeruginosa PAO1, complete genome<>ref|NC_011071.1| Stenotrophomonas maltophilia R551-3, complete genome	2	N
A1S_1432		hypothetical protein	*	<<<	171	|	1672828	1672990	<<<	162	|	32	<<<	A1S_1433		ubiquinol oxidase subunit II	*	candidate	398	1.2e-09	R	ref|NC_002516.2| Pseudomonas aeruginosa PAO1, complete genome<>ref|NC_010804.1| Burkholderia multivorans ATCC 17616 chromosome 1,	2	N
A1S_1415		transcriptional regulator	*	<<<	249	|	1658540	1658765	<<<	225	|	18	>>>	A1S_1416		negative transcriptional regulator	*	candidate	885	4.8e-32	R	ref|NC_002516.2| Pseudomonas aeruginosa PAO1, complete genome<>ref|NC_010804.1| Burkholderia multivorans ATCC 17616 chromosome 1,	2	N
A1S_1321		putative hemolysin	*	>>>	388	|	1549204	1549634	<<<	430	|	154	>>>	A1S_1322		dihydrodipicolinate synthetase	*	candidate	1193	5.5e-46	R	ref|NC_002516.2| Pseudomonas aeruginosa PAO1, complete genome	1	N
A1S_1211		benzoate transporter	*	<<<	70	|	1418753	1418876	<<<	123	|	4	<<<	A1S_1212		1,6-dihydroxycyclohexa-2,4-diene-1-carb	*	candidate	398	1.6e-09	R	ref|NC_011071.1| Stenotrophomonas maltophilia R551-3, complete genome	1	N
A1S_1193		OmpA/MotB	*	>>>	33	|	1398936	1399234	<<<	298	|	9	>>>	A1S_1194		hypothetical protein	*	candidate	720	2.6e-24	R	ref|NC_002516.2| Pseudomonas aeruginosa PAO1, complete genome<>ref|NC_011071.1| Stenotrophomonas maltophilia R551-3, complete genome	2	N
A1S_0933		putative acyl-CoA thioester hydrolase	*	>>>	7	|	1083406	1083663	<<<	257	|	670	>>>	A1S_0934		putative cobalamin synthesis protein	*	candidate	298	4.4e-06	R	ref|NC_002516.2| Pseudomonas aeruginosa PAO1, complete genome	1	N
A1S_0917		transcriptional regulator	*	>>>	198	|	1065697	1066101	<<<	404	|	6	>>>	A1S_0918		hypothetical protein	*	candidate	1213	8e-47	R	ref|NC_002516.2| Pseudomonas aeruginosa PAO1, complete genome<>ref|NC_011071.1| Stenotrophomonas maltophilia R551-3, complete genome	2	N
A1S_0845		phosphopantetheine adenylyltransferase	*	>>>	238	|	987827	988060	<<<	233	|	240	>>>	tRNA		tRNA	*	candidate	499	1.7e-14	R	ref|NC_002516.2| Pseudomonas aeruginosa PAO1, complete genome	1	N
A1S_0790		hypothetical protein	*	<<<	1151	|	940263	940781	<<<	518	|	12	<<<	A1S_0793		putative transcriptional regulator	*	candidate	556	1.9e-16	R	ref|NC_002516.2| Pseudomonas aeruginosa PAO1, complete genome<>ref|NC_010804.1| Burkholderia multivorans ATCC 17616 chromosome 1,<>ref|NC_011071.1| Stenotrophomonas maltophilia R551-3, complete genome	3	Y
A1S_0705		D-ribulose-5-phosphate 3-epimerase	*	>>>	148	|	836465	836671	<<<	206	|	1	>>>	A1S_0706		putative hydrolase	*	candidate	362	2.8e-08	R	ref|NC_002516.2| Pseudomonas aeruginosa PAO1, complete genome<>ref|NC_010804.1| Burkholderia multivorans ATCC 17616 chromosome 1,	2	N
A1S_0674		putative transposase	*	>>>	30	|	798366	798500	<<<	134	|	399	<<<	A1S_0675		dihydropteroate synthase	*	candidate	463	6.5e-13	R	ref|NC_002516.2| Pseudomonas aeruginosa PAO1, complete genome<>ref|NC_010804.1| Burkholderia multivorans ATCC 17616 chromosome 1,<>ref|NC_011071.1| Stenotrophomonas maltophilia R551-3, complete genome	3	N
A1S_0603		integration host factor subunit alpha	*	>>>	1488	|	653311	653527	<<<	216	|	722	<<<	A1S_0606		hypothetical protein	*	candidate	1050	3.8e-37	R	ref|NC_002516.2| Pseudomonas aeruginosa PAO1, complete genome	1	N
A1S_0593		protein chain initiation factor IF-3	*	>>>	11	|	642364	642619	<<<	255	|	1	>>>	A1S_0594		putative glutathione S-transferase	*	candidate	415	2e-10	R	ref|NC_002516.2| Pseudomonas aeruginosa PAO1, complete genome<>ref|NC_011071.1| Stenotrophomonas maltophilia R551-3, complete genome	2	N
A1S_0591		acyl-CoA synthetase	*	<<<	156	|	639378	639650	<<<	272	|	495	>>>	A1S_0592		threonyl-tRNA synthetase	*	candidate	678	5.8e-23	R	ref|NC_002516.2| Pseudomonas aeruginosa PAO1, complete genome<>ref|NC_010804.1| Burkholderia multivorans ATCC 17616 chromosome 1,<>ref|NC_011071.1| Stenotrophomonas maltophilia R551-3, complete genome	3	N
A1S_0475		trigger factor	*	>>>	20	|	516525	516688	<<<	163	|	146	>>>	A1S_0476		ATP-dependent Clp protease proteolytic	*	candidate	337	7.4e-07	R	ref|NC_002516.2| Pseudomonas aeruginosa PAO1, complete genome<>ref|NC_010804.1| Burkholderia multivorans ATCC 17616 chromosome 1,	2	N
A1S_0472		2-isopropylmalate synthase	*	<<<	143	|	511327	511664	<<<	337	|	13	<<<	A1S_0473		putative hydroxylase	*	candidate	446	4.3e-12	R	ref|NC_002516.2| Pseudomonas aeruginosa PAO1, complete genome<>ref|NC_011071.1| Stenotrophomonas maltophilia R551-3, complete genome	2	N
A1S_0335		transcription elongation factor NusA	*	>>>	537	|	362443	362629	<<<	186	|	2086	>>>	A1S_0338		ribosome-binding factor A	*	candidate	316	1.4e-10	R	ref|NC_002516.2| Pseudomonas aeruginosa PAO1, complete genome<>ref|NC_011071.1| Stenotrophomonas maltophilia R551-3, complete genome	2	N
A1S_0286		50S ribosomal protein L7/L12	*	>>>	37	|	305350	305680	<<<	330	|	0	>>>	A1S_0287		DNA-directed RNA polymerase subunit bet	*	candidate	463	9.9e-13	R	ref|NC_002516.2| Pseudomonas aeruginosa PAO1, complete genome<>ref|NC_011071.1| Stenotrophomonas maltophilia R551-3, complete genome	2	N
A1S_0282		transcription antitermination protein	*	>>>	16	|	302853	303049	<<<	196	|	0	>>>	A1S_0283		50S ribosomal protein	*	candidate	354	1.4e-07	R	ref|NC_002516.2| Pseudomonas aeruginosa PAO1, complete genome<>ref|NC_011071.1| Stenotrophomonas maltophilia R551-3, complete genome	2	N
A1S_0204		class II aldolase/adducin domain protei	*	<<<	86	|	228201	228350	<<<	149	|	28	>>>	A1S_0205		hypothetical protein	*	candidate	326	2.9e-06	R	ref|NC_002516.2| Pseudomonas aeruginosa PAO1, complete genome	1	N
A1S_0183		hypothetical protein	*	>>>	9	|	207086	207434	<<<	348	|	0	>>>	A1S_0184		hypothetical protein	*	candidate	896	3.9e-32	R	ref|NC_002516.2| Pseudomonas aeruginosa PAO1, complete genome	1	N
A1S_0178		hypothetical protein	*	<<<	209	|	201315	201486	<<<	171	|	35	<<<	A1S_0179		NADPH-dependent FMN reductase	*	candidate	563	3.6e-17	R	ref|NC_002516.2| Pseudomonas aeruginosa PAO1, complete genome	1	N
A1S_0156		F0F1 ATP synthase subunit epsilon	*	>>>	20	|	178139	178320	<<<	181	|	6	>>>	A1S_0157		hypothetical protein	*	candidate	551	1.9e-16	R	ref|NC_002516.2| Pseudomonas aeruginosa PAO1, complete genome<>ref|NC_010804.1| Burkholderia multivorans ATCC 17616 chromosome 1,<>ref|NC_011071.1| Stenotrophomonas maltophilia R551-3, complete genome	3	N
A1S_0130		GMP synthase	*	>>>	10	|	156944	157130	<<<	186	|	0	>>>	A1S_0131		putative adenylyltransferase	*	candidate	356	1.3e-07	R	ref|NC_002516.2| Pseudomonas aeruginosa PAO1, complete genome<>ref|NC_011071.1| Stenotrophomonas maltophilia R551-3, complete genome	2	N
A1S_0178		hypothetical protein	*	<<<	165	|	201271	201486	<<<	215	|	35	<<<	A1S_0179		NADPH-dependent FMN reductase	*	candidate	563	3.6e-17	T	ref|NC_002516.2| Pseudomonas aeruginosa PAO1, complete genome	1	N
A1S_0178		hypothetical protein	*	<<<	186	|	201292	201486	<<<	194	|	35	<<<	A1S_0179		NADPH-dependent FMN reductase	*	candidate	563	3.6e-17	T	ref|NC_002516.2| Pseudomonas aeruginosa PAO1, complete genome	1	N
A1S_0193		MFS family transporter	*	>>>	4181	|	221547	221753	>>>	206	|	4	<<<	A1S_0198		hypothetical protein	*	candidate	317	5.4e-23	B	ref|NC_010804.1| Burkholderia multivorans ATCC 17616 chromosome 1,<>ref|NC_011071.1| Stenotrophomonas maltophilia R551-3, complete genome	2	N
A1S_0286		50S ribosomal protein L7/L12	*	>>>	10	|	305323	305383	>>>	60	|	297	>>>	A1S_0287		DNA-directed RNA polymerase subunit bet	*	candidate	463	9.9e-13	B	ref|NC_002516.2| Pseudomonas aeruginosa PAO1, complete genome<>ref|NC_011071.1| Stenotrophomonas maltophilia R551-3, complete genome	2	N
A1S_0286		50S ribosomal protein L7/L12	*	>>>	10	|	305323	305508	>>>	185	|	172	>>>	A1S_0287		DNA-directed RNA polymerase subunit bet	*	candidate	463	9.9e-13	T	ref|NC_002516.2| Pseudomonas aeruginosa PAO1, complete genome<>ref|NC_011071.1| Stenotrophomonas maltophilia R551-3, complete genome	2	N
A1S_0305		3-ketoacyl-CoA thiolase	*	<<<	349	|	333034	333121	>>>	87	|	2508	>>>	A1S_0308		beta-hydroxylase	*	candidate	1137	6e-41	T	ref|NC_002516.2| Pseudomonas aeruginosa PAO1, complete genome<>ref|NC_011071.1| Stenotrophomonas maltophilia R551-3, complete genome	2	N
A1S_0358		exonuclease V alpha subunit	*	>>>	24	|	392577	392800	>>>	223	|	468	<<<	A1S_0359		putative beta-lactamase	*	candidate	1333	2.6e-52	B	ref|NC_002516.2| Pseudomonas aeruginosa PAO1, complete genome<>ref|NC_010804.1| Burkholderia multivorans ATCC 17616 chromosome 1,<>ref|NC_011071.1| Stenotrophomonas maltophilia R551-3, complete genome	3	N
A1S_0358		exonuclease V alpha subunit	*	>>>	641	|	393194	393254	<<<	60	|	14	<<<	A1S_0359		putative beta-lactamase	*	candidate	1303	8e-51	T	ref|NC_002516.2| Pseudomonas aeruginosa PAO1, complete genome	1	N
A1S_0446		CPA2 family Na+/H+ antiporter	*	<<<	4	|	486531	486856	>>>	325	|	12	<<<	A1S_0447		50S ribosomal protein L33	*	candidate	338	3.6e-07	B	ref|NC_002516.2| Pseudomonas aeruginosa PAO1, complete genome<>ref|NC_010804.1| Burkholderia multivorans ATCC 17616 chromosome 1,	2	N
A1S_0462		putative phosphatase	*	<<<	403	|	501115	501200	<<<	85	|	0	<<<	A1S_0463		putative alkaline phosphatase	*	candidate	569	9.1e-18	T	ref|NC_010804.1| Burkholderia multivorans ATCC 17616 chromosome 1,	1	N
A1S_0479		putative signal peptide	*	<<<	3	|	519789	520300	>>>	511	|	3	<<<	A1S_0480		fumarate hydratase	*	candidate	839	5.5e-30	B	ref|NC_002516.2| Pseudomonas aeruginosa PAO1, complete genome<>ref|NC_010804.1| Burkholderia multivorans ATCC 17616 chromosome 1,<>ref|NC_011071.1| Stenotrophomonas maltophilia R551-3, complete genome	3	N
A1S_0486		thermoresistant gluconokinase	*	>>>	1805	|	532594	532661	<<<	67	|	30	<<<	A1S_0489		gamma-glutamyl phosphate reductase	*	candidate	633	3.2e-18	B	ref|NC_002516.2| Pseudomonas aeruginosa PAO1, complete genome<>ref|NC_010804.1| Burkholderia multivorans ATCC 17616 chromosome 1,<>ref|NC_011071.1| Stenotrophomonas maltophilia R551-3, complete genome	3	N
A1S_0486		thermoresistant gluconokinase	*	>>>	1838	|	532627	532690	<<<	63	|	1	<<<	A1S_0489		gamma-glutamyl phosphate reductase	*	candidate	880	8.6e-49	T	ref|NC_002516.2| Pseudomonas aeruginosa PAO1, complete genome<>ref|NC_010804.1| Burkholderia multivorans ATCC 17616 chromosome 1,	2	N
A1S_0603		integration host factor subunit alpha	*	>>>	2356	|	654179	654247	<<<	68	|	2	<<<	A1S_0606		hypothetical protein	*	candidate	1379	2.3e-53	T	ref|NC_011071.1| Stenotrophomonas maltophilia R551-3, complete genome	1	N
A1S_0677		transposase	*	>>>	312	|	800944	801007	<<<	63	|	1	<<<	rRNA		rRNA	*	candidate	1125	1.2e-42	T	ref|NC_002516.2| Pseudomonas aeruginosa PAO1, complete genome<>ref|NC_010804.1| Burkholderia multivorans ATCC 17616 chromosome 1,<>ref|NC_011071.1| Stenotrophomonas maltophilia R551-3, complete genome	3	Y
A1S_0705		D-ribulose-5-phosphate 3-epimerase	*	>>>	128	|	836445	836671	<<<	226	|	1	>>>	A1S_0706		putative hydrolase	*	candidate	399	1.1e-09	T	ref|NC_002516.2| Pseudomonas aeruginosa PAO1, complete genome	1	N
A1S_0705		D-ribulose-5-phosphate 3-epimerase	*	>>>	28	|	836345	836487	>>>	142	|	185	>>>	A1S_0706		putative hydrolase	*	candidate	399	1.1e-09	B	ref|NC_002516.2| Pseudomonas aeruginosa PAO1, complete genome	1	N
A1S_0790		hypothetical protein	*	<<<	1613	|	940725	940788	<<<	63	|	5	<<<	A1S_0793		putative transcriptional regulator	*	candidate	445	1.7e-09	T	ref|NC_010804.1| Burkholderia multivorans ATCC 17616 chromosome 1,	1	N
A1S_0922		putative homocysteine S-methyltransfera	*	<<<	862	|	1071839	1071919	<<<	80	|	9	<<<	A1S_0923		malate:quinone oxidoreductase	*	candidate	830	1.4e-29	T	ref|NC_002516.2| Pseudomonas aeruginosa PAO1, complete genome<>ref|NC_011071.1| Stenotrophomonas maltophilia R551-3, complete genome	2	N
A1S_0964		major facilitator superfamily fosmidomy	*	>>>	1546	|	1115487	1115597	<<<	110	|	0	<<<	A1S_0965		mutarotase precursor	*	candidate	1099	4.1e-42	T	ref|NC_002516.2| Pseudomonas aeruginosa PAO1, complete genome<>ref|NC_010804.1| Burkholderia multivorans ATCC 17616 chromosome 1,<>ref|NC_011071.1| Stenotrophomonas maltophilia R551-3, complete genome	3	N
A1S_0964		major facilitator superfamily fosmidomy	*	>>>	1084	|	1115025	1115571	>>>	546	|	26	<<<	A1S_0965		mutarotase precursor	*	candidate	262	6.4e-20	B	ref|NC_010804.1| Burkholderia multivorans ATCC 17616 chromosome 1,	1	Y
A1S_0964		major facilitator superfamily fosmidomy	*	>>>	1564	|	1115505	1115597	<<<	92	|	0	<<<	A1S_0965		mutarotase precursor	*	candidate	1099	4.1e-42	T	ref|NC_002516.2| Pseudomonas aeruginosa PAO1, complete genome<>ref|NC_010804.1| Burkholderia multivorans ATCC 17616 chromosome 1,<>ref|NC_011071.1| Stenotrophomonas maltophilia R551-3, complete genome	3	N
A1S_1004		citrate transporter	*	<<<	668	|	1164721	1164781	<<<	60	|	1	<<<	A1S_1005		putative hemolysin-related protein	*	candidate	830	1e-29	T	ref|NC_010804.1| Burkholderia multivorans ATCC 17616 chromosome 1,	1	N
A1S_1080		putative lipoprotein	*	>>>	1	|	1260862	1260923	>>>	61	|	1261	>>>	A1S_1081		putative transcriptional regulator	*	candidate	523	3.1e-13	T	ref|NC_002516.2| Pseudomonas aeruginosa PAO1, complete genome	1	N
A1S_1181		oxidoreductase	*	<<<	252	|	1385011	1385132	<<<	121	|	1	<<<	A1S_1182		cyclic AMP receptor protein	*	candidate	450	5.1e-12	T	ref|NC_002516.2| Pseudomonas aeruginosa PAO1, complete genome	1	N
A1S_1193		OmpA/MotB	*	>>>	10	|	1398913	1399234	<<<	321	|	9	>>>	A1S_1194		hypothetical protein	*	candidate	720	2.6e-24	T	ref|NC_002516.2| Pseudomonas aeruginosa PAO1, complete genome<>ref|NC_011071.1| Stenotrophomonas maltophilia R551-3, complete genome	2	N
A1S_1321		putative hemolysin	*	>>>	1	|	1548817	1548878	>>>	61	|	910	>>>	A1S_1322		dihydrodipicolinate synthetase	*	candidate	1193	5.5e-46	B	ref|NC_002516.2| Pseudomonas aeruginosa PAO1, complete genome	1	N
A1S_1321		putative hemolysin	*	>>>	1	|	1548817	1549149	>>>	332	|	639	>>>	A1S_1322		dihydrodipicolinate synthetase	*	candidate	1193	5.5e-46	B	ref|NC_002516.2| Pseudomonas aeruginosa PAO1, complete genome	1	N
A1S_1321		putative hemolysin	*	>>>	364	|	1549180	1549634	<<<	454	|	154	>>>	A1S_1322		dihydrodipicolinate synthetase	*	candidate	1193	5.5e-46	T	ref|NC_002516.2| Pseudomonas aeruginosa PAO1, complete genome	1	N
A1S_1387		oxidoreductase	*	<<<	1752	|	1630680	1630751	<<<	71	|	0	<<<	A1S_1388		hypothetical protein	*	candidate	726	1.1e-22	T	ref|NC_002516.2| Pseudomonas aeruginosa PAO1, complete genome<>ref|NC_010804.1| Burkholderia multivorans ATCC 17616 chromosome 1,	2	N
A1S_1432		hypothetical protein	*	<<<	140	|	1672797	1672990	<<<	193	|	32	<<<	A1S_1433		ubiquinol oxidase subunit II	*	candidate	398	1.2e-09	T	ref|NC_002516.2| Pseudomonas aeruginosa PAO1, complete genome<>ref|NC_010804.1| Burkholderia multivorans ATCC 17616 chromosome 1,	2	N
A1S_1501		Phage integrase	*	>>>	4	|	1746772	1747015	>>>	243	|	331	<<<	A1S_1502		hypothetical protein	*	candidate	388	1.5e-09	T	ref|NC_011071.1| Stenotrophomonas maltophilia R551-3, complete genome	1	N
A1S_1519		methionine adenosyltransferase	*	<<<	383	|	1769394	1769512	>>>	118	|	406	>>>	A1S_1520		transketolase	*	candidate	213	1.8e-07	T	ref|NC_010804.1| Burkholderia multivorans ATCC 17616 chromosome 1,<>ref|NC_011071.1| Stenotrophomonas maltophilia R551-3, complete genome	2	N
A1S_1527		tRNA (uracil-5-)-methyltransferase	*	<<<	731	|	1776860	1776926	<<<	66	|	1	<<<	A1S_1528		bifunctional proline dehydrogenase/pyrr	*	candidate	361	3.2e-06	T	ref|NC_002516.2| Pseudomonas aeruginosa PAO1, complete genome<>ref|NC_011071.1| Stenotrophomonas maltophilia R551-3, complete genome	2	N
A1S_1680		hypothetical protein	*	>>>	1289	|	1956561	1956926	<<<	365	|	18	>>>	A1S_1681		putative methyltransferase	*	candidate	1326	1.7e-52	T	ref|NC_010804.1| Burkholderia multivorans ATCC 17616 chromosome 1,	1	N
A1S_1879		hypothetical protein	*	<<<	163	|	2180359	2180845	<<<	486	|	21	<<<	A1S_1880		pyrroloquinoline-quinone QuiA	*	candidate	1108	3e-42	T	ref|NC_002516.2| Pseudomonas aeruginosa PAO1, complete genome<>ref|NC_010804.1| Burkholderia multivorans ATCC 17616 chromosome 1,	2	N
A1S_1947		phosphotransferase system fructose-spec	*	>>>	45	|	2255585	2255959	>>>	374	|	247	>>>	A1S_1948		MarR family multidrug resistance pump t	*	candidate	617	6e-20	T	ref|NC_002516.2| Pseudomonas aeruginosa PAO1, complete genome<>ref|NC_011071.1| Stenotrophomonas maltophilia R551-3, complete genome	2	N
A1S_1954		serine proteinase	*	<<<	865	|	2266333	2266620	<<<	287	|	362	<<<	A1S_1955		hypothetical protein	*	candidate	1613	2.7e-65	T	ref|NC_002516.2| Pseudomonas aeruginosa PAO1, complete genome<>ref|NC_010804.1| Burkholderia multivorans ATCC 17616 chromosome 1,<>ref|NC_011071.1| Stenotrophomonas maltophilia R551-3, complete genome	3	N
A1S_1954		serine proteinase	*	<<<	1073	|	2266541	2266620	<<<	79	|	362	<<<	A1S_1955		hypothetical protein	*	candidate	1613	2.7e-65	T	ref|NC_002516.2| Pseudomonas aeruginosa PAO1, complete genome<>ref|NC_010804.1| Burkholderia multivorans ATCC 17616 chromosome 1,<>ref|NC_011071.1| Stenotrophomonas maltophilia R551-3, complete genome	3	N
A1S_1985		hypothetical protein	*	<<<	598	|	2299085	2299341	>>>	256	|	565	<<<	A1S_1986		fumarate hydratase	*	candidate	550	1.9e-14	T	ref|NC_002516.2| Pseudomonas aeruginosa PAO1, complete genome<>ref|NC_010804.1| Burkholderia multivorans ATCC 17616 chromosome 1,	2	N
A1S_2078		acetyltransferase	*	>>>	966	|	2425635	2425918	<<<	283	|	1243	<<<	A1S_2079		putative mechanosensitive ion channel	*	candidate	1360	1.7e-73	T	ref|NC_002516.2| Pseudomonas aeruginosa PAO1, complete genome	1	N
A1S_2165		hypothetical protein	*	>>>	14	|	2529162	2529534	<<<	372	|	0	>>>	A1S_2166		cytochrome o ubiquinol oxidase subunit	*	candidate	860	1.1e-30	T	ref|NC_002516.2| Pseudomonas aeruginosa PAO1, complete genome<>ref|NC_010804.1| Burkholderia multivorans ATCC 17616 chromosome 1,<>ref|NC_011071.1| Stenotrophomonas maltophilia R551-3, complete genome	3	N
A1S_2350		chorismate pyruvate lyase	*	<<<	100	|	2719966	2720041	<<<	75	|	0	<<<	A1S_2351		glutamine synthetase	*	candidate	339	1.1e-06	T	ref|NC_002516.2| Pseudomonas aeruginosa PAO1, complete genome	1	N
A1S_2350		chorismate pyruvate lyase	*	<<<	0	|	2719866	2720029	>>>	163	|	12	<<<	A1S_2351		glutamine synthetase	*	candidate	339	1.1e-06	B	ref|NC_002516.2| Pseudomonas aeruginosa PAO1, complete genome	1	N
A1S_2626		DNA gyrase	*	<<<	21	|	3040385	3040780	>>>	395	|	17	<<<	A1S_2627		electron transfer flavoprotein alpha-su	*	candidate	532	8.8e-16	B	ref|NC_002516.2| Pseudomonas aeruginosa PAO1, complete genome<>ref|NC_011071.1| Stenotrophomonas maltophilia R551-3, complete genome	2	N
A1S_2729		outer-membrane lipoproteins carrier pro	*	<<<	21	|	3166669	3166938	>>>	269	|	12	<<<	A1S_2730		50S ribosomal protein L27	*	candidate	413	1.6e-10	B	ref|NC_002516.2| Pseudomonas aeruginosa PAO1, complete genome<>ref|NC_010804.1| Burkholderia multivorans ATCC 17616 chromosome 1,<>ref|NC_011071.1| Stenotrophomonas maltophilia R551-3, complete genome	3	N
A1S_2838		lysine-specific permease	*	>>>	36	|	3285829	3286033	>>>	204	|	136	>>>	A1S_2839		hypothetical protein	*	candidate	507	7.5e-15	B	ref|NC_002516.2| Pseudomonas aeruginosa PAO1, complete genome<>ref|NC_010804.1| Burkholderia multivorans ATCC 17616 chromosome 1,<>ref|NC_011071.1| Stenotrophomonas maltophilia R551-3, complete genome	3	Y
A1S_2839		hypothetical protein	*	>>>	221	|	3287495	3287559	<<<	64	|	0	<<<	A1S_2840		outer membrane protein A	*	candidate	403	8.9e-10	B	ref|NC_002516.2| Pseudomonas aeruginosa PAO1, complete genome	1	N
A1S_2839		hypothetical protein	*	>>>	1	|	3287275	3287541	>>>	266	|	18	<<<	A1S_2840		outer membrane protein A	*	candidate	403	8.9e-10	B	ref|NC_002516.2| Pseudomonas aeruginosa PAO1, complete genome	1	N
A1S_2885		putative signal peptide	*	>>>	1	|	3335217	3335503	<<<	286	|	115	>>>	A1S_2886		acyl-CoA dehydrogenase	*	candidate	335	4.1e-07	T	ref|NC_010804.1| Burkholderia multivorans ATCC 17616 chromosome 1,	1	N
A1S_2891		phospholipase D endonuclease domain-con	*	<<<	224	|	3342521	3342614	<<<	93	|	9	<<<	A1S_2892		putative TonB-dependent receptor protei	*	candidate	474	4.9e-13	T	ref|NC_002516.2| Pseudomonas aeruginosa PAO1, complete genome	1	N
A1S_2970		hypothetical protein	*	>>>	14	|	3463191	3463452	>>>	261	|	169	>>>	A1S_2971		putative vanillate O-demethylase oxygen	*	candidate	457	1.5e-12	T	ref|NC_010804.1| Burkholderia multivorans ATCC 17616 chromosome 1,<>ref|NC_011071.1| Stenotrophomonas maltophilia R551-3, complete genome	2	Y
A1S_3022		hypothetical protein	*	>>>	550	|	3510211	3510303	<<<	92	|	0	<<<	A1S_3024		hypothetical protein	*	candidate	2238	3.8e-93	T	ref|NC_002516.2| Pseudomonas aeruginosa PAO1, complete genome<>ref|NC_010804.1| Burkholderia multivorans ATCC 17616 chromosome 1,<>ref|NC_011071.1| Stenotrophomonas maltophilia R551-3, complete genome	3	N
A1S_3051		hypothetical protein	*	<<<	1211	|	3542601	3542671	<<<	70	|	30	<<<	A1S_3052		hypothetical protein	*	candidate	153	7.9e-34	T	ref|NC_002516.2| Pseudomonas aeruginosa PAO1, complete genome<>ref|NC_010804.1| Burkholderia multivorans ATCC 17616 chromosome 1,<>ref|NC_011071.1| Stenotrophomonas maltophilia R551-3, complete genome	3	N
A1S_3107		GTP cyclohydrolase II	*	>>>	0	|	3588575	3588646	>>>	71	|	262	>>>	A1S_3108		coproporphyrinogen III oxidase	*	candidate	511	1e-14	T	ref|NC_002516.2| Pseudomonas aeruginosa PAO1, complete genome	1	N
A1S_3135		S-methylmethionine APC transporter	*	<<<	105	|	3623232	3623594	>>>	362	|	12	<<<	A1S_3136		hypothetical protein	*	candidate	414	1.7e-10	T	ref|NC_002516.2| Pseudomonas aeruginosa PAO1, complete genome	1	N
A1S_3135		S-methylmethionine APC transporter	*	<<<	397	|	3623524	3623606	<<<	82	|	0	<<<	A1S_3136		hypothetical protein	*	candidate	414	1.7e-10	T	ref|NC_002516.2| Pseudomonas aeruginosa PAO1, complete genome	1	N
A1S_3251		amino acid transporter LysE	*	<<<	2	|	3740147	3740360	>>>	213	|	36	<<<	A1S_3252		putative DNA/RNA non-specific endonucle	*	candidate	311	8e-06	B	ref|NC_002516.2| Pseudomonas aeruginosa PAO1, complete genome<>ref|NC_010804.1| Burkholderia multivorans ATCC 17616 chromosome 1,	2	N
A1S_3251		amino acid transporter LysE	*	<<<	149	|	3740294	3740384	<<<	90	|	12	<<<	A1S_3252		putative DNA/RNA non-specific endonucle	*	candidate	311	8e-06	T	ref|NC_002516.2| Pseudomonas aeruginosa PAO1, complete genome<>ref|NC_010804.1| Burkholderia multivorans ATCC 17616 chromosome 1,	2	N
A1S_3313		3-deoxy-D-manno-2-octulosonate transfer	*	<<<	267	|	3810599	3810674	<<<	75	|	65	<<<	A1S_3314		xenobiotic reductase	*	candidate	494	3.6e-14	T	ref|NC_002516.2| Pseudomonas aeruginosa PAO1, complete genome<>ref|NC_011071.1| Stenotrophomonas maltophilia R551-3, complete genome	2	N
A1S_3362		hypothetical protein	*	>>>	1	|	3865604	3865696	>>>	92	|	4219	<<<	A1S_3363		membrane metalloendopeptidases proteins	*	candidate	172	1.2e-23	T	ref|NC_002516.2| Pseudomonas aeruginosa PAO1, complete genome	1	N
A1S_3379		thiosulfate sulfurtransferase	*	<<<	274	|	3888709	3888836	<<<	127	|	0	<<<	A1S_3380		nicotinate phosphoribosyltransferase	*	candidate	340	2.5e-07	T	ref|NC_002516.2| Pseudomonas aeruginosa PAO1, complete genome<>ref|NC_010804.1| Burkholderia multivorans ATCC 17616 chromosome 1,	2	N
A1S_3379		thiosulfate sulfurtransferase	*	<<<	4	|	3888439	3888789	>>>	350	|	47	<<<	A1S_3380		nicotinate phosphoribosyltransferase	*	candidate	340	2.5e-07	T	ref|NC_002516.2| Pseudomonas aeruginosa PAO1, complete genome<>ref|NC_010804.1| Burkholderia multivorans ATCC 17616 chromosome 1,	2	N
A1S_3396		glucosamine--fructose-6-phosphate amino	*	>>>	7	|	3904049	3904129	>>>	80	|	2954	>>>	A1S_3397		hypothetical protein	*	candidate	237	2.1e-32	T	ref|NC_002516.2| Pseudomonas aeruginosa PAO1, complete genome<>ref|NC_010804.1| Burkholderia multivorans ATCC 17616 chromosome 1,	2	N
A1S_3396		glucosamine--fructose-6-phosphate amino	*	>>>	2513	|	3906555	3906903	>>>	348	|	180	>>>	A1S_3397		hypothetical protein	*	candidate	813	2.1e-22	T	ref|NC_002516.2| Pseudomonas aeruginosa PAO1, complete genome<>ref|NC_010804.1| Burkholderia multivorans ATCC 17616 chromosome 1,<>ref|NC_011071.1| Stenotrophomonas maltophilia R551-3, complete genome	3	N
A1S_3412		hypothetical protein	*	<<<	208	|	3923493	3923557	<<<	64	|	1	<<<	A1S_3413		APC family aromatic amino acid transpor	*	candidate	374	1e-08	T	ref|NC_002516.2| Pseudomonas aeruginosa PAO1, complete genome<>ref|NC_010804.1| Burkholderia multivorans ATCC 17616 chromosome 1,<>ref|NC_011071.1| Stenotrophomonas maltophilia R551-3, complete genome	3	N
A1S_3442		dihydrodipicolinate reductase	*	<<<	727	|	3953901	3953978	<<<	77	|	6	<<<	A1S_3443		chaperone protein DnaJ	*	candidate	432	5.3e-10	T	ref|NC_010804.1| Burkholderia multivorans ATCC 17616 chromosome 1,<>ref|NC_011071.1| Stenotrophomonas maltophilia R551-3, complete genome	2	N
A1S_3442		dihydrodipicolinate reductase	*	<<<	481	|	3953655	3953961	>>>	306	|	23	<<<	A1S_3443		chaperone protein DnaJ	*	candidate	432	5.3e-10	T	ref|NC_010804.1| Burkholderia multivorans ATCC 17616 chromosome 1,<>ref|NC_011071.1| Stenotrophomonas maltophilia R551-3, complete genome	2	N
~
************************************************************************************************
***************************************************************************************************
Search results
---------------------------------------------------------------------------------------------------
164 total sRNAs: 164 candidates for novel sRNAs, 0 known or putative sRNAs.
***************************************************************************************************
