# Supplementary material for: Identification of Novel Regulatory Small RNAs in Acinetobacter baumannii
Source: PLoS One. 2014 Apr 4;9(4):e93833. doi: 10.1371/journal.pone.0093833 (PMC3976366; doi:10.1371/journal.pone.0093833)
Supplement: Table S3 — QRNA output file for second study. (XLSX) [file pone.0093833.s004.xlsx]

## Sheet: S3
Input NAME	Source	Type	Start	End	Score	Strand	Frame	Group
*IG*_NC_009085	QRNA	RNA	1593	1686	5.82073	.	.	gene '*IG*_NC_009085' id '98.00' eval '-1
*IG*_NC_009085	QRNA	RNA	2751	2850	3.98239	.	.	gene '*IG*_NC_009085' id '94.00' eval '-1
*IG*_NC_009085	QRNA	RNA	3836	3935	1.00742	.	.	gene '*IG*_NC_009085' id '99.00' eval '-1
*IG*_NC_009085	QRNA	RNA	9599	9679	0.157905	.	.	gene '*IG*_NC_009085' id '91.36' eval '-1
*IG*_NC_009085	QRNA	RNA	9734	9833	3.87363	.	.	gene '*IG*_NC_009085' id '85.00' eval '-1
*IG*_NC_009085	QRNA	RNA	11027	11126	0.22694	.	.	gene '*IG*_NC_009085' id '99.00' eval '-1
*IG*_NC_009085	QRNA	RNA	13483	13582	8.94654	.	.	gene '*IG*_NC_009085' id '100.00' eval '-1
*IG*_NC_009085	QRNA	RNA	17399	17477	4.59795	.	.	gene '*IG*_NC_009085' id '89.87' eval '-1
*IG*_NC_009085	QRNA	RNA	30731	30830	1.10289	.	.	gene '*IG*_NC_009085' id '88.00' eval '-1
*IG*_NC_009085	QRNA	RNA	30681	30780	2.55935	.	.	gene '*IG*_NC_009085' id '82.00' eval '-1
*IG*_NC_009085	QRNA	RNA	30581	30661	1.98769	.	.	gene '*IG*_NC_009085' id '100.00' eval '-1
*IG*_NC_009085	QRNA	RNA	31944	32020	4.86645	.	.	gene '*IG*_NC_009085' id '94.81' eval '-1
*IG*_NC_009085	QRNA	RNA	33353	33452	7.79659	.	.	gene '*IG*_NC_009085' id '90.00' eval '-1
*IG*_NC_009085	QRNA	RNA	33153	33252	1.68791	.	.	gene '*IG*_NC_009085' id '91.00' eval '-1
*IG*_NC_009085	QRNA	RNA	35011	35110	0.169586	.	.	gene '*IG*_NC_009085' id '91.00' eval '-1
*IG*_NC_009085	QRNA	RNA	38357	38456	0.808824	.	.	gene '*IG*_NC_009085' id '91.00' eval '-1
*IG*_NC_009085	QRNA	RNA	38308	38406	1.48124	.	.	gene '*IG*_NC_009085' id '95.00' eval '-1
*IG*_NC_009085	QRNA	RNA	38520	38619	11.6806	.	.	gene '*IG*_NC_009085' id '89.00' eval '-1
*IG*_NC_009085	QRNA	RNA	40434	40501	0.286487	.	.	gene '*IG*_NC_009085' id '89.71' eval '-1
*IG*_NC_009085	QRNA	RNA	42032	42128	0.144986	.	.	gene '*IG*_NC_009085' id '88.00' eval '-1
*IG*_NC_009085	QRNA	RNA	45049	45147	1.55951	.	.	gene '*IG*_NC_009085' id '94.00' eval '-1
*IG*_NC_009085	QRNA	RNA	45848	45947	5.31481	.	.	gene '*IG*_NC_009085' id '99.00' eval '-1
*IG*_NC_009085	QRNA	RNA	49323	49407	1.36151	.	.	gene '*IG*_NC_009085' id '95.00' eval '-1
*IG*_NC_009085	QRNA	RNA	49108	49207	1.1657	.	.	gene '*IG*_NC_009085' id '95.00' eval '-1
*IG*_NC_009085	QRNA	RNA	51549	51638	4.73237	.	.	gene '*IG*_NC_009085' id '96.67' eval '-1
*IG*_NC_009085	QRNA	RNA	51614	51639	4.15274	.	.	gene '*IG*_NC_009085' id '94.83' eval '-1
*IG*_NC_009085	QRNA	RNA	79451	79548	0.391957	.	.	gene '*IG*_NC_009085' id '85.00' eval '-1
*IG*_NC_009085	QRNA	RNA	83491	83541	0.335904	.	.	gene '*IG*_NC_009085' id '92.16' eval '-1
*IG*_NC_009085	QRNA	RNA	89581	89680	0.573568	.	.	gene '*IG*_NC_009085' id '96.00' eval '-1
*IG*_NC_009085	QRNA	RNA	89032	89130	0.181847	.	.	gene '*IG*_NC_009085' id '92.00' eval '-1
*IG*_NC_009085	QRNA	RNA	96967	97066	16.6718	.	.	gene '*IG*_NC_009085' id '88.00' eval '-1
*IG*_NC_009085	QRNA	RNA	96617	96716	0.0866394	.	.	gene '*IG*_NC_009085' id '81.00' eval '-1
*IG*_NC_009085	QRNA	RNA	97915	98012	0.827435	.	.	gene '*IG*_NC_009085' id '92.00' eval '-1
*IG*_NC_009085	QRNA	RNA	97667	97766	5.17691	.	.	gene '*IG*_NC_009085' id '86.00' eval '-1
*IG*_NC_009085	QRNA	RNA	98048	98147	0.47411	.	.	gene '*IG*_NC_009085' id '94.00' eval '-1
*IG*_NC_009085	QRNA	RNA	105928	105951	5.78368	.	.	gene '*IG*_NC_009085' id '86.89' eval '-1
*IG*_NC_009085	QRNA	RNA	107154	107253	0.537098	.	.	gene '*IG*_NC_009085' id '94.00' eval '-1
*IG*_NC_009085	QRNA	RNA	107148	107203	1.13234	.	.	gene '*IG*_NC_009085' id '94.64' eval '-1
*IG*_NC_009085	QRNA	RNA	114174	114273	5.66368	.	.	gene '*IG*_NC_009085' id '93.00' eval '-1
*IG*_NC_009085	QRNA	RNA	117212	117311	0.364875	.	.	gene '*IG*_NC_009085' id '100.00' eval '-1
*IG*_NC_009085	QRNA	RNA	119172	119271	3.52616	.	.	gene '*IG*_NC_009085' id '93.00' eval '-1
*IG*_NC_009085	QRNA	RNA	122055	122154	1.44303	.	.	gene '*IG*_NC_009085' id '92.00' eval '-1
*IG*_NC_009085	QRNA	RNA	131466	131549	0.126037	.	.	gene '*IG*_NC_009085' id '86.90' eval '-1
*IG*_NC_009085	QRNA	RNA	131880	131930	0.332814	.	.	gene '*IG*_NC_009085' id '90.20' eval '-1
*IG*_NC_009085	QRNA	RNA	151620	151702	1.06547	.	.	gene '*IG*_NC_009085' id '93.98' eval '-1
*IG*_NC_009085	QRNA	RNA	162194	162293	0.266337	.	.	gene '*IG*_NC_009085' id '97.00' eval '-1
*IG*_NC_009085	QRNA	RNA	170783	170867	0.221593	.	.	gene '*IG*_NC_009085' id '96.47' eval '-1
*IG*_NC_009085	QRNA	RNA	172307	172406	2.65065	.	.	gene '*IG*_NC_009085' id '96.00' eval '-1
*IG*_NC_009085	QRNA	RNA	172207	172306	0.698552	.	.	gene '*IG*_NC_009085' id '98.00' eval '-1
*IG*_NC_009085	QRNA	RNA	172662	172761	1.26303	.	.	gene '*IG*_NC_009085' id '99.00' eval '-1
*IG*_NC_009085	QRNA	RNA	178227	178326	1.43549	.	.	gene '*IG*_NC_009085' id '99.00' eval '-1
*IG*_NC_009085	QRNA	RNA	178127	178226	1.72586	.	.	gene '*IG*_NC_009085' id '98.00' eval '-1
*IG*_NC_009085	QRNA	RNA	179402	179486	4.80677	.	.	gene '*IG*_NC_009085' id '96.51' eval '-1
*IG*_NC_009085	QRNA	RNA	182201	182300	4.40857	.	.	gene '*IG*_NC_009085' id '91.00' eval '-1
*IG*_NC_009085	QRNA	RNA	187453	187552	3.32754	.	.	gene '*IG*_NC_009085' id '89.00' eval '-1
*IG*_NC_009085	QRNA	RNA	192198	192232	9.86949	.	.	gene '*IG*_NC_009085' id '88.00' eval '-1
*IG*_NC_009085	QRNA	RNA	192269	192368	1.75942	.	.	gene '*IG*_NC_009085' id '93.00' eval '-1
*IG*_NC_009085	QRNA	RNA	192251	192318	0.635366	.	.	gene '*IG*_NC_009085' id '100.00' eval '-1
*IG*_NC_009085	QRNA	RNA	193074	193173	0.0791466	.	.	gene '*IG*_NC_009085' id '94.00' eval '-1
*IG*_NC_009085	QRNA	RNA	193024	193123	2.30132	.	.	gene '*IG*_NC_009085' id '97.00' eval '-1
*IG*_NC_009085	QRNA	RNA	194856	194915	0.18072	.	.	gene '*IG*_NC_009085' id '100.00' eval '-1
*IG*_NC_009085	QRNA	RNA	198417	198516	1.35086	.	.	gene '*IG*_NC_009085' id '96.00' eval '-1
*IG*_NC_009085	QRNA	RNA	198467	198518	0.848962	.	.	gene '*IG*_NC_009085' id '92.31' eval '-1
*IG*_NC_009085	QRNA	RNA	199648	199747	0.556074	.	.	gene '*IG*_NC_009085' id '93.00' eval '-1
*IG*_NC_009085	QRNA	RNA	202572	202671	8.37398	.	.	gene '*IG*_NC_009085' id '87.00' eval '-1
*IG*_NC_009085	QRNA	RNA	203346	203443	0.304928	.	.	gene '*IG*_NC_009085' id '93.00' eval '-1
*IG*_NC_009085	QRNA	RNA	221158	221257	1.02955	.	.	gene '*IG*_NC_009085' id '98.00' eval '-1
*IG*_NC_009085	QRNA	RNA	222759	222858	0.167197	.	.	gene '*IG*_NC_009085' id '95.00' eval '-1
*IG*_NC_009085	QRNA	RNA	225460	225559	1.60273	.	.	gene '*IG*_NC_009085' id '99.00' eval '-1
*IG*_NC_009085	QRNA	RNA	242918	243016	4.21398	.	.	gene '*IG*_NC_009085' id '88.00' eval '-1
*IG*_NC_009085	QRNA	RNA	242967	243021	1.38658	.	.	gene '*IG*_NC_009085' id '90.91' eval '-1
*IG*_NC_009085	QRNA	RNA	246819	246918	5.82142	.	.	gene '*IG*_NC_009085' id '93.00' eval '-1
*IG*_NC_009085	QRNA	RNA	248418	248439	0.346758	.	.	gene '*IG*_NC_009085' id '98.11' eval '-1
*IG*_NC_009085	QRNA	RNA	263429	263528	0.351473	.	.	gene '*IG*_NC_009085' id '98.00' eval '-1
*IG*_NC_009085	QRNA	RNA	263421	263478	1.41598	.	.	gene '*IG*_NC_009085' id '98.28' eval '-1
*IG*_NC_009085	QRNA	RNA	264669	264723	7.04169	.	.	gene '*IG*_NC_009085' id '90.91' eval '-1
*IG*_NC_009085	QRNA	RNA	274912	275011	0.252604	.	.	gene '*IG*_NC_009085' id '98.00' eval '-1
*IG*_NC_009085	QRNA	RNA	274893	274961	1.4906	.	.	gene '*IG*_NC_009085' id '97.14' eval '-1
*IG*_NC_009085	QRNA	RNA	276481	276526	2.39252	.	.	gene '*IG*_NC_009085' id '100.00' eval '-1
*IG*_NC_009085	QRNA	RNA	278455	278547	4.73066	.	.	gene '*IG*_NC_009085' id '93.55' eval '-1
*IG*_NC_009085	QRNA	RNA	302298	302353	1.97428	.	.	gene '*IG*_NC_009085' id '94.64' eval '-1
*IG*_NC_009085	QRNA	RNA	304073	304172	1.18983	.	.	gene '*IG*_NC_009085' id '84.00' eval '-1
*IG*_NC_009085	QRNA	RNA	309791	309890	0.471974	.	.	gene '*IG*_NC_009085' id '96.00' eval '-1
*IG*_NC_009085	QRNA	RNA	309692	309790	0.836646	.	.	gene '*IG*_NC_009085' id '96.97' eval '-1
*IG*_NC_009085	QRNA	RNA	321269	321367	2.84441	.	.	gene '*IG*_NC_009085' id '88.00' eval '-1
*IG*_NC_009085	QRNA	RNA	321219	321317	10.3091	.	.	gene '*IG*_NC_009085' id '84.00' eval '-1
*IG*_NC_009085	QRNA	RNA	327881	327906	4.222	.	.	gene '*IG*_NC_009085' id '92.86' eval '-1
*IG*_NC_009085	QRNA	RNA	332984	333081	1.35588	.	.	gene '*IG*_NC_009085' id '88.00' eval '-1
*IG*_NC_009085	QRNA	RNA	332934	333031	1.81192	.	.	gene '*IG*_NC_009085' id '88.00' eval '-1
*IG*_NC_009085	QRNA	RNA	341221	341263	2.81712	.	.	gene '*IG*_NC_009085' id '96.92' eval '-1
*IG*_NC_009085	QRNA	RNA	340997	341095	2.90745	.	.	gene '*IG*_NC_009085' id '83.00' eval '-1
*IG*_NC_009085	QRNA	RNA	340947	341045	10.4391	.	.	gene '*IG*_NC_009085' id '83.00' eval '-1
*IG*_NC_009085	QRNA	RNA	362206	362237	9.834	.	.	gene '*IG*_NC_009085' id '85.00' eval '-1
*IG*_NC_009085	QRNA	RNA	408973	409069	9.45347	.	.	gene '*IG*_NC_009085' id '90.00' eval '-1
*IG*_NC_009085	QRNA	RNA	412684	412702	2.93212	.	.	gene '*IG*_NC_009085' id '89.86' eval '-1
*IG*_NC_009085	QRNA	RNA	425524	425623	1.83186	.	.	gene '*IG*_NC_009085' id '87.00' eval '-1
*IG*_NC_009085	QRNA	RNA	424905	424973	7.77442	.	.	gene '*IG*_NC_009085' id '91.30' eval '-1
*IG*_NC_009085	QRNA	RNA	429149	429242	0.0397032	.	.	gene '*IG*_NC_009085' id '94.74' eval '-1
*IG*_NC_009085	QRNA	RNA	444125	444224	0.0528662	.	.	gene '*IG*_NC_009085' id '87.00' eval '-1
*IG*_NC_009085	QRNA	RNA	448504	448603	6.31159	.	.	gene '*IG*_NC_009085' id '98.00' eval '-1
*IG*_NC_009085	QRNA	RNA	453762	453861	3.08888	.	.	gene '*IG*_NC_009085' id '84.00' eval '-1
*IG*_NC_009085	QRNA	RNA	458872	458971	2.2777	.	.	gene '*IG*_NC_009085' id '95.00' eval '-1
*IG*_NC_009085	QRNA	RNA	458422	458521	0.35693	.	.	gene '*IG*_NC_009085' id '93.00' eval '-1
*IG*_NC_009085	QRNA	RNA	459416	459515	4.43132	.	.	gene '*IG*_NC_009085' id '87.00' eval '-1
*IG*_NC_009085	QRNA	RNA	463452	463551	0.206222	.	.	gene '*IG*_NC_009085' id '87.00' eval '-1
*IG*_NC_009085	QRNA	RNA	463402	463501	1.45326	.	.	gene '*IG*_NC_009085' id '92.00' eval '-1
*IG*_NC_009085	QRNA	RNA	464983	465064	6.05712	.	.	gene '*IG*_NC_009085' id '84.15' eval '-1
*IG*_NC_009085	QRNA	RNA	467890	467989	1.78731	.	.	gene '*IG*_NC_009085' id '92.00' eval '-1
*IG*_NC_009085	QRNA	RNA	483829	483927	9.68594	.	.	gene '*IG*_NC_009085' id '93.00' eval '-1
*IG*_NC_009085	QRNA	RNA	487291	487390	2.58304	.	.	gene '*IG*_NC_009085' id '88.00' eval '-1
*IG*_NC_009085	QRNA	RNA	487274	487340	0.918962	.	.	gene '*IG*_NC_009085' id '94.03' eval '-1
*IG*_NC_009085	QRNA	RNA	490920	491019	0.212923	.	.	gene '*IG*_NC_009085' id '100.00' eval '-1
*IG*_NC_009085	QRNA	RNA	495899	495992	1.86059	.	.	gene '*IG*_NC_009085' id '100.00' eval '-1
*IG*_NC_009085	QRNA	RNA	500756	500786	2.80432	.	.	gene '*IG*_NC_009085' id '88.17' eval '-1
*IG*_NC_009085	QRNA	RNA	507002	507101	0.289887	.	.	gene '*IG*_NC_009085' id '99.00' eval '-1
*IG*_NC_009085	QRNA	RNA	546010	546109	3.01609	.	.	gene '*IG*_NC_009085' id '96.00' eval '-1
*IG*_NC_009085	QRNA	RNA	546038	546059	2.16518	.	.	gene '*IG*_NC_009085' id '95.31' eval '-1
*IG*_NC_009085	QRNA	RNA	552065	552164	0.0520537	.	.	gene '*IG*_NC_009085' id '100.00' eval '-1
*IG*_NC_009085	QRNA	RNA	583379	583478	1.11153	.	.	gene '*IG*_NC_009085' id '93.00' eval '-1
*IG*_NC_009085	QRNA	RNA	583286	583378	0.249	.	.	gene '*IG*_NC_009085' id '86.00' eval '-1
*IG*_NC_009085	QRNA	RNA	587704	587777	0.182581	.	.	gene '*IG*_NC_009085' id '98.65' eval '-1
*IG*_NC_009085	QRNA	RNA	608744	608843	4.30783	.	.	gene '*IG*_NC_009085' id '93.00' eval '-1
*IG*_NC_009085	QRNA	RNA	614396	614495	2.35882	.	.	gene '*IG*_NC_009085' id '98.00' eval '-1
*IG*_NC_009085	QRNA	RNA	626470	626526	1.77006	.	.	gene '*IG*_NC_009085' id '91.38' eval '-1
*IG*_NC_009085	QRNA	RNA	639949	640045	0.722881	.	.	gene '*IG*_NC_009085' id '88.00' eval '-1
*IG*_NC_009085	QRNA	RNA	639900	639995	0.0830307	.	.	gene '*IG*_NC_009085' id '90.00' eval '-1
*IG*_NC_009085	QRNA	RNA	639650	639749	3.6257	.	.	gene '*IG*_NC_009085' id '97.00' eval '-1
*IG*_NC_009085	QRNA	RNA	639600	639699	7.26218	.	.	gene '*IG*_NC_009085' id '98.00' eval '-1
*IG*_NC_009085	QRNA	RNA	639587	639649	1.46833	.	.	gene '*IG*_NC_009085' id '100.00' eval '-1
*IG*_NC_009085	QRNA	RNA	639500	639599	0.517325	.	.	gene '*IG*_NC_009085' id '100.00' eval '-1
*IG*_NC_009085	QRNA	RNA	639594	639693	8.64139	.	.	gene '*IG*_NC_009085' id '97.00' eval '-1
*IG*_NC_009085	QRNA	RNA	639494	639593	0.77082	.	.	gene '*IG*_NC_009085' id '100.00' eval '-1
*IG*_NC_009085	QRNA	RNA	641884	641983	0.697702	.	.	gene '*IG*_NC_009085' id '96.00' eval '-1
*IG*_NC_009085	QRNA	RNA	645840	645939	4.05467	.	.	gene '*IG*_NC_009085' id '100.00' eval '-1
*IG*_NC_009085	QRNA	RNA	646435	646464	1.42476	.	.	gene '*IG*_NC_009085' id '96.43' eval '-1
*IG*_NC_009085	QRNA	RNA	652590	652616	7.785	.	.	gene '*IG*_NC_009085' id '82.26' eval '-1
*IG*_NC_009085	QRNA	RNA	794834	794933	7.27168	.	.	gene '*IG*_NC_009085' id '88.00' eval '-1
*IG*_NC_009085	QRNA	RNA	794884	794983	1.94082	.	.	gene '*IG*_NC_009085' id '91.00' eval '-1
*IG*_NC_009085	QRNA	RNA	794934	795033	0.67478	.	.	gene '*IG*_NC_009085' id '98.00' eval '-1
*IG*_NC_009085	QRNA	RNA	795084	795183	3.62955	.	.	gene '*IG*_NC_009085' id '96.00' eval '-1
*IG*_NC_009085	QRNA	RNA	795134	795231	5.31969	.	.	gene '*IG*_NC_009085' id '92.00' eval '-1
*IG*_NC_009085	QRNA	RNA	794803	794902	0.613826	.	.	gene '*IG*_NC_009085' id '94.00' eval '-1
*IG*_NC_009085	QRNA	RNA	794903	795002	2.45749	.	.	gene '*IG*_NC_009085' id '96.00' eval '-1
*IG*_NC_009085	QRNA	RNA	794953	795052	2.1086	.	.	gene '*IG*_NC_009085' id '98.00' eval '-1
*IG*_NC_009085	QRNA	RNA	794574	794673	1.68799	.	.	gene '*IG*_NC_009085' id '92.00' eval '-1
*IG*_NC_009085	QRNA	RNA	796425	796524	4.83978	.	.	gene '*IG*_NC_009085' id '96.00' eval '-1
*IG*_NC_009085	QRNA	RNA	796475	796574	2.18253	.	.	gene '*IG*_NC_009085' id '99.00' eval '-1
*IG*_NC_009085	QRNA	RNA	796525	796624	18.9364	.	.	gene '*IG*_NC_009085' id '87.00' eval '-1
*IG*_NC_009085	QRNA	RNA	796575	796674	27.5861	.	.	gene '*IG*_NC_009085' id '84.00' eval '-1
*IG*_NC_009085	QRNA	RNA	796625	796724	2.08483	.	.	gene '*IG*_NC_009085' id '96.00' eval '-1
*IG*_NC_009085	QRNA	RNA	796675	796774	0.398289	.	.	gene '*IG*_NC_009085' id '99.00' eval '-1
*IG*_NC_009085	QRNA	RNA	796825	796924	0.594202	.	.	gene '*IG*_NC_009085' id '100.00' eval '-1
*IG*_NC_009085	QRNA	RNA	798531	798629	1.44794	.	.	gene '*IG*_NC_009085' id '96.00' eval '-1
*IG*_NC_009085	QRNA	RNA	798482	798579	0.173325	.	.	gene '*IG*_NC_009085' id '95.00' eval '-1
*IG*_NC_009085	QRNA	RNA	798382	798481	0.478418	.	.	gene '*IG*_NC_009085' id '94.00' eval '-1
*IG*_NC_009085	QRNA	RNA	798490	798587	0.778857	.	.	gene '*IG*_NC_009085' id '95.00' eval '-1
*IG*_NC_009085	QRNA	RNA	798539	798637	2.03424	.	.	gene '*IG*_NC_009085' id '96.00' eval '-1
*IG*_NC_009085	QRNA	RNA	798336	798435	1.35562	.	.	gene '*IG*_NC_009085' id '90.00' eval '-1
*IG*_NC_009085	QRNA	RNA	798386	798485	0.688445	.	.	gene '*IG*_NC_009085' id '91.00' eval '-1
*IG*_NC_009085	QRNA	RNA	800734	800833	0.938098	.	.	gene '*IG*_NC_009085' id '96.00' eval '-1
*IG*_NC_009085	QRNA	RNA	800784	800883	2.28707	.	.	gene '*IG*_NC_009085' id '98.00' eval '-1
*IG*_NC_009085	QRNA	RNA	800884	800982	0.0934184	.	.	gene '*IG*_NC_009085' id '97.00' eval '-1
*IG*_NC_009085	QRNA	RNA	800659	800758	3.85043	.	.	gene '*IG*_NC_009085' id '88.00' eval '-1
*IG*_NC_009085	QRNA	RNA	800709	800808	0.822261	.	.	gene '*IG*_NC_009085' id '91.00' eval '-1
*IG*_NC_009085	QRNA	RNA	800908	801007	1.68724	.	.	gene '*IG*_NC_009085' id '96.00' eval '-1
*IG*_NC_009085	QRNA	RNA	800958	800973	4.65701	.	.	gene '*IG*_NC_009085' id '92.16' eval '-1
*IG*_NC_009085	QRNA	RNA	804310	804407	1.43796	.	.	gene '*IG*_NC_009085' id '95.00' eval '-1
*IG*_NC_009085	QRNA	RNA	804359	804457	2.65627	.	.	gene '*IG*_NC_009085' id '96.00' eval '-1
*IG*_NC_009085	QRNA	RNA	806734	806833	2.08731	.	.	gene '*IG*_NC_009085' id '89.00' eval '-1
*IG*_NC_009085	QRNA	RNA	806385	806483	3.93471	.	.	gene '*IG*_NC_009085' id '97.00' eval '-1
*IG*_NC_009085	QRNA	RNA	806361	806433	1.80545	.	.	gene '*IG*_NC_009085' id '93.24' eval '-1
*IG*_NC_009085	QRNA	RNA	823308	823405	2.84895	.	.	gene '*IG*_NC_009085' id '91.00' eval '-1
*IG*_NC_009085	QRNA	RNA	832814	832913	1.39839	.	.	gene '*IG*_NC_009085' id '96.00' eval '-1
*IG*_NC_009085	QRNA	RNA	837953	838051	1.76435	.	.	gene '*IG*_NC_009085' id '84.00' eval '-1
*IG*_NC_009085	QRNA	RNA	837703	837802	2.26545	.	.	gene '*IG*_NC_009085' id '96.00' eval '-1
*IG*_NC_009085	QRNA	RNA	837653	837752	1.40098	.	.	gene '*IG*_NC_009085' id '100.00' eval '-1
*IG*_NC_009085	QRNA	RNA	837603	837702	1.1192	.	.	gene '*IG*_NC_009085' id '99.00' eval '-1
*IG*_NC_009085	QRNA	RNA	837503	837602	0.609389	.	.	gene '*IG*_NC_009085' id '100.00' eval '-1
*IG*_NC_009085	QRNA	RNA	841838	841937	1.9925	.	.	gene '*IG*_NC_009085' id '95.00' eval '-1
*IG*_NC_009085	QRNA	RNA	841788	841887	4.03888	.	.	gene '*IG*_NC_009085' id '91.00' eval '-1
*IG*_NC_009085	QRNA	RNA	845858	845957	0.199451	.	.	gene '*IG*_NC_009085' id '95.00' eval '-1
*IG*_NC_009085	QRNA	RNA	849881	849909	0.529208	.	.	gene '*IG*_NC_009085' id '86.32' eval '-1
*IG*_NC_009085	QRNA	RNA	849810	849909	1.53203	.	.	gene '*IG*_NC_009085' id '83.00' eval '-1
*IG*_NC_009085	QRNA	RNA	849610	849709	0.480401	.	.	gene '*IG*_NC_009085' id '97.00' eval '-1
*IG*_NC_009085	QRNA	RNA	856404	856492	5.17443	.	.	gene '*IG*_NC_009085' id '80.00' eval '-1
*IG*_NC_009085	QRNA	RNA	856422	856452	6.89589	.	.	gene '*IG*_NC_009085' id '84.62' eval '-1
*IG*_NC_009085	QRNA	RNA	857510	857609	2.215	.	.	gene '*IG*_NC_009085' id '94.00' eval '-1
*IG*_NC_009085	QRNA	RNA	861135	861234	0.133339	.	.	gene '*IG*_NC_009085' id '95.00' eval '-1
*IG*_NC_009085	QRNA	RNA	882844	882897	9.76319	.	.	gene '*IG*_NC_009085' id '87.00' eval '-1
*IG*_NC_009085	QRNA	RNA	884752	884851	0.620962	.	.	gene '*IG*_NC_009085' id '97.00' eval '-1
*IG*_NC_009085	QRNA	RNA	908027	908077	7.36485	.	.	gene '*IG*_NC_009085' id '96.72' eval '-1
*IG*_NC_009085	QRNA	RNA	912508	912607	3.13267	.	.	gene '*IG*_NC_009085' id '94.00' eval '-1
*IG*_NC_009085	QRNA	RNA	912458	912557	7.12158	.	.	gene '*IG*_NC_009085' id '92.00' eval '-1
*IG*_NC_009085	QRNA	RNA	911902	911957	0.391034	.	.	gene '*IG*_NC_009085' id '98.21' eval '-1
*IG*_NC_009085	QRNA	RNA	915912	916011	5.39933	.	.	gene '*IG*_NC_009085' id '96.00' eval '-1
*IG*_NC_009085	QRNA	RNA	928405	928501	6.45298	.	.	gene '*IG*_NC_009085' id '84.54' eval '-1
*IG*_NC_009085	QRNA	RNA	936830	936929	1.08885	.	.	gene '*IG*_NC_009085' id '95.00' eval '-1
*IG*_NC_009085	QRNA	RNA	939776	939875	0.773929	.	.	gene '*IG*_NC_009085' id '98.00' eval '-1
*IG*_NC_009085	QRNA	RNA	948575	948645	2.21396	.	.	gene '*IG*_NC_009085' id '94.37' eval '-1
*IG*_NC_009085	QRNA	RNA	955425	955524	0.0465014	.	.	gene '*IG*_NC_009085' id '99.00' eval '-1
*IG*_NC_009085	QRNA	RNA	955325	955424	0.335666	.	.	gene '*IG*_NC_009085' id '95.00' eval '-1
*IG*_NC_009085	QRNA	RNA	956416	956514	1.96064	.	.	gene '*IG*_NC_009085' id '93.00' eval '-1
*IG*_NC_009085	QRNA	RNA	956366	956465	3.07561	.	.	gene '*IG*_NC_009085' id '94.00' eval '-1
*IG*_NC_009085	QRNA	RNA	956340	956415	5.7098	.	.	gene '*IG*_NC_009085' id '100.00' eval '-1
*IG*_NC_009085	QRNA	RNA	965351	965425	0.484408	.	.	gene '*IG*_NC_009085' id '96.00' eval '-1
*IG*_NC_009085	QRNA	RNA	966402	966501	0.511519	.	.	gene '*IG*_NC_009085' id '96.00' eval '-1
*IG*_NC_009085	QRNA	RNA	970642	970741	0.595711	.	.	gene '*IG*_NC_009085' id '100.00' eval '-1
*IG*_NC_009085	QRNA	RNA	970592	970691	5.66765	.	.	gene '*IG*_NC_009085' id '100.00' eval '-1
*IG*_NC_009085	QRNA	RNA	973968	974034	10.105	.	.	gene '*IG*_NC_009085' id '91.04' eval '-1
*IG*_NC_009085	QRNA	RNA	979177	979236	0.422957	.	.	gene '*IG*_NC_009085' id '91.80' eval '-1
*IG*_NC_009085	QRNA	RNA	985672	985737	0.548212	.	.	gene '*IG*_NC_009085' id '90.91' eval '-1
*IG*_NC_009085	QRNA	RNA	986977	987076	0.164188	.	.	gene '*IG*_NC_009085' id '94.00' eval '-1
*IG*_NC_009085	QRNA	RNA	997292	997379	1.78315	.	.	gene '*IG*_NC_009085' id '100.00' eval '-1
*IG*_NC_009085	QRNA	RNA	998354	998453	2.41847	.	.	gene '*IG*_NC_009085' id '88.00' eval '-1
*IG*_NC_009085	QRNA	RNA	1001451	1001550	8.25136	.	.	gene '*IG*_NC_009085' id '92.00' eval '-1
*IG*_NC_009085	QRNA	RNA	1002154	1002253	2.19081	.	.	gene '*IG*_NC_009085' id '95.00' eval '-1
*IG*_NC_009085	QRNA	RNA	1012565	1012664	9.91572	.	.	gene '*IG*_NC_009085' id '100.00' eval '-1
*IG*_NC_009085	QRNA	RNA	1012568	1012614	7.50742	.	.	gene '*IG*_NC_009085' id '99.00' eval '-1
*IG*_NC_009085	QRNA	RNA	1013589	1013688	0.612451	.	.	gene '*IG*_NC_009085' id '98.00' eval '-1
*IG*_NC_009085	QRNA	RNA	1014905	1015003	1.74713	.	.	gene '*IG*_NC_009085' id '92.00' eval '-1
*IG*_NC_009085	QRNA	RNA	1020162	1020261	0.391318	.	.	gene '*IG*_NC_009085' id '92.00' eval '-1
*IG*_NC_009085	QRNA	RNA	1029044	1029143	5.842	.	.	gene '*IG*_NC_009085' id '84.00' eval '-1
*IG*_NC_009085	QRNA	RNA	1033295	1033345	1.45288	.	.	gene '*IG*_NC_009085' id '80.39' eval '-1
*IG*_NC_009085	QRNA	RNA	1039721	1039820	0.392121	.	.	gene '*IG*_NC_009085' id '96.00' eval '-1
*IG*_NC_009085	QRNA	RNA	1044596	1044693	0.640501	.	.	gene '*IG*_NC_009085' id '80.00' eval '-1
*IG*_NC_009085	QRNA	RNA	1044546	1044644	1.21823	.	.	gene '*IG*_NC_009085' id '80.00' eval '-1
*IG*_NC_009085	QRNA	RNA	1044450	1044545	2.74553	.	.	gene '*IG*_NC_009085' id '86.60' eval '-1
*IG*_NC_009085	QRNA	RNA	1050590	1050673	2.51326	.	.	gene '*IG*_NC_009085' id '98.81' eval '-1
*IG*_NC_009085	QRNA	RNA	1055652	1055751	0.329828	.	.	gene '*IG*_NC_009085' id '99.00' eval '-1
*IG*_NC_009085	QRNA	RNA	1055643	1055701	1.55942	.	.	gene '*IG*_NC_009085' id '100.00' eval '-1
*IG*_NC_009085	QRNA	RNA	1060068	1060124	1.80638	.	.	gene '*IG*_NC_009085' id '94.00' eval '-1
*IG*_NC_009085	QRNA	RNA	1060018	1060117	2.53158	.	.	gene '*IG*_NC_009085' id '94.00' eval '-1
*IG*_NC_009085	QRNA	RNA	1059968	1060067	2.73838	.	.	gene '*IG*_NC_009085' id '90.00' eval '-1
*IG*_NC_009085	QRNA	RNA	1063207	1063275	0.268409	.	.	gene '*IG*_NC_009085' id '100.00' eval '-1
*IG*_NC_009085	QRNA	RNA	1071026	1071125	4.08178	.	.	gene '*IG*_NC_009085' id '95.00' eval '-1
*IG*_NC_009085	QRNA	RNA	1107246	1107344	6.46806	.	.	gene '*IG*_NC_009085' id '87.00' eval '-1
*IG*_NC_009085	QRNA	RNA	1107239	1107295	7.29832	.	.	gene '*IG*_NC_009085' id '91.23' eval '-1
*IG*_NC_009085	QRNA	RNA	1118304	1118403	0.144257	.	.	gene '*IG*_NC_009085' id '97.00' eval '-1
*IG*_NC_009085	QRNA	RNA	1121549	1121574	1.80423	.	.	gene '*IG*_NC_009085' id '83.00' eval '-1
*IG*_NC_009085	QRNA	RNA	1121546	1121598	7.52454	.	.	gene '*IG*_NC_009085' id '83.02' eval '-1
*IG*_NC_009085	QRNA	RNA	1142690	1142789	4.54706	.	.	gene '*IG*_NC_009085' id '86.00' eval '-1
*IG*_NC_009085	QRNA	RNA	1154191	1154277	5.95259	.	.	gene '*IG*_NC_009085' id '94.25' eval '-1
*IG*_NC_009085	QRNA	RNA	1156958	1157057	4.47883	.	.	gene '*IG*_NC_009085' id '93.00' eval '-1
*IG*_NC_009085	QRNA	RNA	1156951	1157007	3.35615	.	.	gene '*IG*_NC_009085' id '98.25' eval '-1
*IG*_NC_009085	QRNA	RNA	1158760	1158859	0.505329	.	.	gene '*IG*_NC_009085' id '96.00' eval '-1
*IG*_NC_009085	QRNA	RNA	1158710	1158809	2.03443	.	.	gene '*IG*_NC_009085' id '96.00' eval '-1
*IG*_NC_009085	QRNA	RNA	1158872	1158950	7.46981	.	.	gene '*IG*_NC_009085' id '92.41' eval '-1
*IG*_NC_009085	QRNA	RNA	1164183	1164282	2.24855	.	.	gene '*IG*_NC_009085' id '93.00' eval '-1
*IG*_NC_009085	QRNA	RNA	1167115	1167165	3.32823	.	.	gene '*IG*_NC_009085' id '86.27' eval '-1
*IG*_NC_009085	QRNA	RNA	1172296	1172395	0.957257	.	.	gene '*IG*_NC_009085' id '100.00' eval '-1
*IG*_NC_009085	QRNA	RNA	1179600	1179699	1.99062	.	.	gene '*IG*_NC_009085' id '96.00' eval '-1
*IG*_NC_009085	QRNA	RNA	1179550	1179649	2.53954	.	.	gene '*IG*_NC_009085' id '98.00' eval '-1
*IG*_NC_009085	QRNA	RNA	1179501	1179599	0.0733357	.	.	gene '*IG*_NC_009085' id '98.00' eval '-1
*IG*_NC_009085	QRNA	RNA	1191106	1191175	2.19161	.	.	gene '*IG*_NC_009085' id '88.73' eval '-1
*IG*_NC_009085	QRNA	RNA	1197831	1197886	1.30123	.	.	gene '*IG*_NC_009085' id '92.86' eval '-1
*IG*_NC_009085	QRNA	RNA	1200376	1200475	6.48754	.	.	gene '*IG*_NC_009085' id '89.00' eval '-1
*IG*_NC_009085	QRNA	RNA	1200376	1200425	3.38903	.	.	gene '*IG*_NC_009085' id '81.00' eval '-1
*IG*_NC_009085	QRNA	RNA	1208230	1208321	2.22299	.	.	gene '*IG*_NC_009085' id '88.04' eval '-1
*IG*_NC_009085	QRNA	RNA	1209689	1209788	0.562172	.	.	gene '*IG*_NC_009085' id '96.00' eval '-1
*IG*_NC_009085	QRNA	RNA	1229352	1229451	5.01857	.	.	gene '*IG*_NC_009085' id '99.00' eval '-1
*IG*_NC_009085	QRNA	RNA	1250885	1250984	0.461375	.	.	gene '*IG*_NC_009085' id '95.00' eval '-1
*IG*_NC_009085	QRNA	RNA	1254725	1254823	1.39074	.	.	gene '*IG*_NC_009085' id '94.00' eval '-1
*IG*_NC_009085	QRNA	RNA	1254775	1254864	1.93487	.	.	gene '*IG*_NC_009085' id '93.41' eval '-1
*IG*_NC_009085	QRNA	RNA	1259894	1259993	0.17483	.	.	gene '*IG*_NC_009085' id '95.00' eval '-1
*IG*_NC_009085	QRNA	RNA	1261240	1261339	1.84489	.	.	gene '*IG*_NC_009085' id '93.00' eval '-1
*IG*_NC_009085	QRNA	RNA	1262919	1263018	4.38599	.	.	gene '*IG*_NC_009085' id '92.00' eval '-1
*IG*_NC_009085	QRNA	RNA	1268709	1268808	4.94022	.	.	gene '*IG*_NC_009085' id '93.00' eval '-1
*IG*_NC_009085	QRNA	RNA	1268659	1268758	1.76704	.	.	gene '*IG*_NC_009085' id '88.00' eval '-1
*IG*_NC_009085	QRNA	RNA	1268609	1268708	0.387456	.	.	gene '*IG*_NC_009085' id '86.00' eval '-1
*IG*_NC_009085	QRNA	RNA	1268559	1268658	3.68443	.	.	gene '*IG*_NC_009085' id '87.00' eval '-1
*IG*_NC_009085	QRNA	RNA	1268584	1268608	0.108999	.	.	gene '*IG*_NC_009085' id '90.48' eval '-1
*IG*_NC_009085	QRNA	RNA	1270255	1270354	2.85417	.	.	gene '*IG*_NC_009085' id '96.00' eval '-1
*IG*_NC_009085	QRNA	RNA	1278971	1279070	1.63784	.	.	gene '*IG*_NC_009085' id '93.00' eval '-1
*IG*_NC_009085	QRNA	RNA	1278921	1279020	0.52692	.	.	gene '*IG*_NC_009085' id '97.00' eval '-1
*IG*_NC_009085	QRNA	RNA	1283111	1283210	1.5002	.	.	gene '*IG*_NC_009085' id '88.00' eval '-1
*IG*_NC_009085	QRNA	RNA	1283061	1283160	0.339784	.	.	gene '*IG*_NC_009085' id '88.00' eval '-1
*IG*_NC_009085	QRNA	RNA	1283039	1283110	0.857307	.	.	gene '*IG*_NC_009085' id '91.67' eval '-1
*IG*_NC_009085	QRNA	RNA	1290728	1290827	0.368883	.	.	gene '*IG*_NC_009085' id '95.00' eval '-1
*IG*_NC_009085	QRNA	RNA	1298646	1298745	1.70217	.	.	gene '*IG*_NC_009085' id '98.00' eval '-1
*IG*_NC_009085	QRNA	RNA	1300242	1300341	1.09626	.	.	gene '*IG*_NC_009085' id '94.00' eval '-1
*IG*_NC_009085	QRNA	RNA	1318841	1318917	2.25712	.	.	gene '*IG*_NC_009085' id '92.31' eval '-1
*IG*_NC_009085	QRNA	RNA	1321869	1321967	13.9922	.	.	gene '*IG*_NC_009085' id '86.00' eval '-1
*IG*_NC_009085	QRNA	RNA	1347661	1347760	4.65413	.	.	gene '*IG*_NC_009085' id '97.00' eval '-1
*IG*_NC_009085	QRNA	RNA	1364411	1364508	1.47888	.	.	gene '*IG*_NC_009085' id '87.00' eval '-1
*IG*_NC_009085	QRNA	RNA	1367833	1367929	1.66239	.	.	gene '*IG*_NC_009085' id '97.94' eval '-1
*IG*_NC_009085	QRNA	RNA	1370341	1370416	1.93803	.	.	gene '*IG*_NC_009085' id '89.47' eval '-1
*IG*_NC_009085	QRNA	RNA	1373518	1373617	0.426399	.	.	gene '*IG*_NC_009085' id '95.00' eval '-1
*IG*_NC_009085	QRNA	RNA	1373268	1373367	4.57354	.	.	gene '*IG*_NC_009085' id '96.00' eval '-1
*IG*_NC_009085	QRNA	RNA	1383809	1383861	0.33875	.	.	gene '*IG*_NC_009085' id '90.57' eval '-1
*IG*_NC_009085	QRNA	RNA	1391870	1391969	5.51377	.	.	gene '*IG*_NC_009085' id '90.00' eval '-1
*IG*_NC_009085	QRNA	RNA	1396925	1397024	2.81248	.	.	gene '*IG*_NC_009085' id '93.00' eval '-1
*IG*_NC_009085	QRNA	RNA	1399153	1399243	1.74045	.	.	gene '*IG*_NC_009085' id '96.70' eval '-1
*IG*_NC_009085	QRNA	RNA	1399769	1399843	0.974528	.	.	gene '*IG*_NC_009085' id '94.67' eval '-1
*IG*_NC_009085	QRNA	RNA	1406113	1406211	3.15135	.	.	gene '*IG*_NC_009085' id '95.00' eval '-1
*IG*_NC_009085	QRNA	RNA	1407356	1407452	0.195899	.	.	gene '*IG*_NC_009085' id '85.00' eval '-1
*IG*_NC_009085	QRNA	RNA	1407326	1407402	7.73405	.	.	gene '*IG*_NC_009085' id '86.42' eval '-1
*IG*_NC_009085	QRNA	RNA	1409026	1409115	1.06497	.	.	gene '*IG*_NC_009085' id '95.00' eval '-1
*IG*_NC_009085	QRNA	RNA	1415570	1415667	1.00662	.	.	gene '*IG*_NC_009085' id '93.00' eval '-1
*IG*_NC_009085	QRNA	RNA	1417518	1417617	3.21356	.	.	gene '*IG*_NC_009085' id '91.00' eval '-1
*IG*_NC_009085	QRNA	RNA	1417168	1417267	0.422442	.	.	gene '*IG*_NC_009085' id '98.00' eval '-1
*IG*_NC_009085	QRNA	RNA	1417118	1417217	2.28701	.	.	gene '*IG*_NC_009085' id '99.00' eval '-1
*IG*_NC_009085	QRNA	RNA	1417068	1417167	1.57367	.	.	gene '*IG*_NC_009085' id '98.00' eval '-1
*IG*_NC_009085	QRNA	RNA	1423949	1423982	4.37049	.	.	gene '*IG*_NC_009085' id '87.00' eval '-1
*IG*_NC_009085	QRNA	RNA	1423899	1423998	9.51716	.	.	gene '*IG*_NC_009085' id '93.00' eval '-1
*IG*_NC_009085	QRNA	RNA	1423897	1423918	1.84719	.	.	gene '*IG*_NC_009085' id '96.15' eval '-1
*IG*_NC_009085	QRNA	RNA	1430653	1430722	1.33528	.	.	gene '*IG*_NC_009085' id '81.43' eval '-1
*IG*_NC_009085	QRNA	RNA	1439951	1439981	3.09881	.	.	gene '*IG*_NC_009085' id '96.00' eval '-1
*IG*_NC_009085	QRNA	RNA	1439751	1439850	0.20763	.	.	gene '*IG*_NC_009085' id '98.00' eval '-1
*IG*_NC_009085	QRNA	RNA	1439401	1439428	2.37958	.	.	gene '*IG*_NC_009085' id '99.00' eval '-1
*IG*_NC_009085	QRNA	RNA	1439390	1439441	9.76443	.	.	gene '*IG*_NC_009085' id '98.36' eval '-1
*IG*_NC_009085	QRNA	RNA	1442717	1442816	1.19567	.	.	gene '*IG*_NC_009085' id '95.00' eval '-1
*IG*_NC_009085	QRNA	RNA	1475400	1475477	0.405804	.	.	gene '*IG*_NC_009085' id '98.72' eval '-1
*IG*_NC_009085	QRNA	RNA	1476635	1476734	0.640975	.	.	gene '*IG*_NC_009085' id '92.00' eval '-1
*IG*_NC_009085	QRNA	RNA	1486618	1486715	2.46557	.	.	gene '*IG*_NC_009085' id '90.00' eval '-1
*IG*_NC_009085	QRNA	RNA	1486497	1486512	1.11547	.	.	gene '*IG*_NC_009085' id '84.00' eval '-1
*IG*_NC_009085	QRNA	RNA	1486471	1486546	13.899	.	.	gene '*IG*_NC_009085' id '81.01' eval '-1
*IG*_NC_009085	QRNA	RNA	1490298	1490397	1.7017	.	.	gene '*IG*_NC_009085' id '99.00' eval '-1
*IG*_NC_009085	QRNA	RNA	1493331	1493430	1.08283	.	.	gene '*IG*_NC_009085' id '89.00' eval '-1
*IG*_NC_009085	QRNA	RNA	1493231	1493330	0.0459877	.	.	gene '*IG*_NC_009085' id '93.00' eval '-1
*IG*_NC_009085	QRNA	RNA	1492781	1492880	0.0266065	.	.	gene '*IG*_NC_009085' id '95.00' eval '-1
*IG*_NC_009085	QRNA	RNA	1504422	1504521	0.143248	.	.	gene '*IG*_NC_009085' id '94.00' eval '-1
*IG*_NC_009085	QRNA	RNA	1504372	1504471	2.58196	.	.	gene '*IG*_NC_009085' id '96.00' eval '-1
*IG*_NC_009085	QRNA	RNA	1504338	1504421	0.514447	.	.	gene '*IG*_NC_009085' id '94.05' eval '-1
*IG*_NC_009085	QRNA	RNA	1511805	1511904	2.89313	.	.	gene '*IG*_NC_009085' id '89.00' eval '-1
*IG*_NC_009085	QRNA	RNA	1511755	1511854	0.981996	.	.	gene '*IG*_NC_009085' id '88.00' eval '-1
*IG*_NC_009085	QRNA	RNA	1511749	1511804	5.97423	.	.	gene '*IG*_NC_009085' id '91.07' eval '-1
*IG*_NC_009085	QRNA	RNA	1546107	1546206	0.990121	.	.	gene '*IG*_NC_009085' id '98.00' eval '-1
*IG*_NC_009085	QRNA	RNA	1549689	1549787	2.35149	.	.	gene '*IG*_NC_009085' id '87.00' eval '-1
*IG*_NC_009085	QRNA	RNA	1549639	1549737	4.8956	.	.	gene '*IG*_NC_009085' id '86.00' eval '-1
*IG*_NC_009085	QRNA	RNA	1551883	1551982	0.994369	.	.	gene '*IG*_NC_009085' id '84.00' eval '-1
*IG*_NC_009085	QRNA	RNA	1551833	1551932	0.315469	.	.	gene '*IG*_NC_009085' id '89.00' eval '-1
*IG*_NC_009085	QRNA	RNA	1551529	1551628	4.25224	.	.	gene '*IG*_NC_009085' id '90.00' eval '-1
*IG*_NC_009085	QRNA	RNA	1551480	1551578	1.21124	.	.	gene '*IG*_NC_009085' id '85.00' eval '-1
*IG*_NC_009085	QRNA	RNA	1551476	1551528	3.67464	.	.	gene '*IG*_NC_009085' id '85.19' eval '-1
*IG*_NC_009085	QRNA	RNA	1553797	1553896	0.734189	.	.	gene '*IG*_NC_009085' id '93.00' eval '-1
*IG*_NC_009085	QRNA	RNA	1553779	1553846	0.55611	.	.	gene '*IG*_NC_009085' id '95.59' eval '-1
*IG*_NC_009085	QRNA	RNA	1555121	1555151	1.55226	.	.	gene '*IG*_NC_009085' id '97.00' eval '-1
*IG*_NC_009085	QRNA	RNA	1555110	1555170	3.59694	.	.	gene '*IG*_NC_009085' id '93.44' eval '-1
*IG*_NC_009085	QRNA	RNA	1569943	1570015	4.1556	.	.	gene '*IG*_NC_009085' id '94.52' eval '-1
*IG*_NC_009085	QRNA	RNA	1569943	1570029	1.69397	.	.	gene '*IG*_NC_009085' id '85.87' eval '-1
*IG*_NC_009085	QRNA	RNA	1575044	1575142	3.83817	.	.	gene '*IG*_NC_009085' id '89.00' eval '-1
*IG*_NC_009085	QRNA	RNA	1580818	1580917	0.902309	.	.	gene '*IG*_NC_009085' id '95.00' eval '-1
*IG*_NC_009085	QRNA	RNA	1580718	1580817	5.57048	.	.	gene '*IG*_NC_009085' id '97.00' eval '-1
*IG*_NC_009085	QRNA	RNA	1580669	1580767	1.9668	.	.	gene '*IG*_NC_009085' id '93.00' eval '-1
*IG*_NC_009085	QRNA	RNA	1582161	1582258	0.170342	.	.	gene '*IG*_NC_009085' id '90.00' eval '-1
*IG*_NC_009085	QRNA	RNA	1584670	1584769	3.64553	.	.	gene '*IG*_NC_009085' id '97.00' eval '-1
*IG*_NC_009085	QRNA	RNA	1590276	1590375	6.35081	.	.	gene '*IG*_NC_009085' id '92.00' eval '-1
*IG*_NC_009085	QRNA	RNA	1599564	1599663	0.0070871	.	.	gene '*IG*_NC_009085' id '96.00' eval '-1
*IG*_NC_009085	QRNA	RNA	1599514	1599613	1.98547	.	.	gene '*IG*_NC_009085' id '96.00' eval '-1
*IG*_NC_009085	QRNA	RNA	1622590	1622689	1.63858	.	.	gene '*IG*_NC_009085' id '96.00' eval '-1
*IG*_NC_009085	QRNA	RNA	1621840	1621939	5.29695	.	.	gene '*IG*_NC_009085' id '88.00' eval '-1
*IG*_NC_009085	QRNA	RNA	1621790	1621889	3.84198	.	.	gene '*IG*_NC_009085' id '90.00' eval '-1
*IG*_NC_009085	QRNA	RNA	1621290	1621389	0.25595	.	.	gene '*IG*_NC_009085' id '95.00' eval '-1
*IG*_NC_009085	QRNA	RNA	1620542	1620640	1.38741	.	.	gene '*IG*_NC_009085' id '92.00' eval '-1
*IG*_NC_009085	QRNA	RNA	1623558	1623657	5.08711	.	.	gene '*IG*_NC_009085' id '97.00' eval '-1
*IG*_NC_009085	QRNA	RNA	1623508	1623607	1.27236	.	.	gene '*IG*_NC_009085' id '99.00' eval '-1
*IG*_NC_009085	QRNA	RNA	1630100	1630199	0.385379	.	.	gene '*IG*_NC_009085' id '99.00' eval '-1
*IG*_NC_009085	QRNA	RNA	1629400	1629499	1.09009	.	.	gene '*IG*_NC_009085' id '97.00' eval '-1
*IG*_NC_009085	QRNA	RNA	1629150	1629249	0.351473	.	.	gene '*IG*_NC_009085' id '92.00' eval '-1
*IG*_NC_009085	QRNA	RNA	1632732	1632831	0.0862942	.	.	gene '*IG*_NC_009085' id '87.00' eval '-1
*IG*_NC_009085	QRNA	RNA	1632482	1632581	1.06364	.	.	gene '*IG*_NC_009085' id '99.00' eval '-1
*IG*_NC_009085	QRNA	RNA	1633177	1633233	1.38693	.	.	gene '*IG*_NC_009085' id '96.49' eval '-1
*IG*_NC_009085	QRNA	RNA	1634720	1634819	2.34976	.	.	gene '*IG*_NC_009085' id '95.00' eval '-1
*IG*_NC_009085	QRNA	RNA	1634670	1634769	4.85516	.	.	gene '*IG*_NC_009085' id '96.00' eval '-1
*IG*_NC_009085	QRNA	RNA	1635020	1635098	6.84955	.	.	gene '*IG*_NC_009085' id '87.34' eval '-1
*IG*_NC_009085	QRNA	RNA	1635086	1635152	0.0932542	.	.	gene '*IG*_NC_009085' id '85.07' eval '-1
*IG*_NC_009085	QRNA	RNA	1639897	1639979	2.3432	.	.	gene '*IG*_NC_009085' id '85.54' eval '-1
*IG*_NC_009085	QRNA	RNA	1643441	1643540	0.438633	.	.	gene '*IG*_NC_009085' id '93.00' eval '-1
*IG*_NC_009085	QRNA	RNA	1646282	1646381	1.51314	.	.	gene '*IG*_NC_009085' id '94.00' eval '-1
*IG*_NC_009085	QRNA	RNA	1656306	1656345	4.57884	.	.	gene '*IG*_NC_009085' id '91.00' eval '-1
*IG*_NC_009085	QRNA	RNA	1656256	1656355	3.71647	.	.	gene '*IG*_NC_009085' id '92.00' eval '-1
*IG*_NC_009085	QRNA	RNA	1659343	1659400	0.965382	.	.	gene '*IG*_NC_009085' id '91.00' eval '-1
*IG*_NC_009085	QRNA	RNA	1677646	1677710	0.741871	.	.	gene '*IG*_NC_009085' id '89.39' eval '-1
*IG*_NC_009085	QRNA	RNA	1682855	1682912	3.14654	.	.	gene '*IG*_NC_009085' id '87.93' eval '-1
*IG*_NC_009085	QRNA	RNA	1712495	1712594	3.19472	.	.	gene '*IG*_NC_009085' id '91.00' eval '-1
*IG*_NC_009085	QRNA	RNA	1712046	1712068	2.6172	.	.	gene '*IG*_NC_009085' id '89.00' eval '-1
*IG*_NC_009085	QRNA	RNA	1711996	1712093	12.7597	.	.	gene '*IG*_NC_009085' id '88.00' eval '-1
*IG*_NC_009085	QRNA	RNA	1713917	1713981	7.07971	.	.	gene '*IG*_NC_009085' id '93.00' eval '-1
*IG*_NC_009085	QRNA	RNA	1713935	1713964	7.24096	.	.	gene '*IG*_NC_009085' id '89.06' eval '-1
*IG*_NC_009085	QRNA	RNA	1722593	1722692	1.89886	.	.	gene '*IG*_NC_009085' id '92.00' eval '-1
*IG*_NC_009085	QRNA	RNA	1725344	1725443	1.74872	.	.	gene '*IG*_NC_009085' id '94.00' eval '-1
*IG*_NC_009085	QRNA	RNA	1725326	1725393	1.80227	.	.	gene '*IG*_NC_009085' id '95.00' eval '-1
*IG*_NC_009085	QRNA	RNA	1734981	1735033	13.5349	.	.	gene '*IG*_NC_009085' id '87.04' eval '-1
*IG*_NC_009085	QRNA	RNA	1744320	1744419	3.27788	.	.	gene '*IG*_NC_009085' id '97.00' eval '-1
*IG*_NC_009085	QRNA	RNA	1744275	1744369	1.30193	.	.	gene '*IG*_NC_009085' id '96.84' eval '-1
*IG*_NC_009085	QRNA	RNA	1750648	1750675	1.90758	.	.	gene '*IG*_NC_009085' id '83.87' eval '-1
*IG*_NC_009085	QRNA	RNA	1750301	1750400	2.58205	.	.	gene '*IG*_NC_009085' id '96.00' eval '-1
*IG*_NC_009085	QRNA	RNA	1753318	1753396	0.295658	.	.	gene '*IG*_NC_009085' id '91.00' eval '-1
*IG*_NC_009085	QRNA	RNA	1760805	1760904	1.22409	.	.	gene '*IG*_NC_009085' id '97.00' eval '-1
*IG*_NC_009085	QRNA	RNA	1763913	1763963	6.86529	.	.	gene '*IG*_NC_009085' id '90.20' eval '-1
*IG*_NC_009085	QRNA	RNA	1767680	1767712	9.08089	.	.	gene '*IG*_NC_009085' id '84.00' eval '-1
*IG*_NC_009085	QRNA	RNA	1767630	1767728	11.8629	.	.	gene '*IG*_NC_009085' id '86.00' eval '-1
*IG*_NC_009085	QRNA	RNA	1773757	1773856	0.301632	.	.	gene '*IG*_NC_009085' id '95.00' eval '-1
*IG*_NC_009085	QRNA	RNA	1792322	1792416	1.46052	.	.	gene '*IG*_NC_009085' id '100.00' eval '-1
*IG*_NC_009085	QRNA	RNA	1856359	1856457	7.0642	.	.	gene '*IG*_NC_009085' id '94.00' eval '-1
*IG*_NC_009085	QRNA	RNA	1862205	1862304	1.111	.	.	gene '*IG*_NC_009085' id '98.00' eval '-1
*IG*_NC_009085	QRNA	RNA	1872378	1872477	2.62473	.	.	gene '*IG*_NC_009085' id '95.00' eval '-1
*IG*_NC_009085	QRNA	RNA	1884015	1884110	1.28899	.	.	gene '*IG*_NC_009085' id '84.00' eval '-1
*IG*_NC_009085	QRNA	RNA	1884025	1884060	2.69892	.	.	gene '*IG*_NC_009085' id '89.00' eval '-1
*IG*_NC_009085	QRNA	RNA	1883515	1883614	3.68696	.	.	gene '*IG*_NC_009085' id '96.00' eval '-1
*IG*_NC_009085	QRNA	RNA	1883475	1883564	2.37517	.	.	gene '*IG*_NC_009085' id '92.22' eval '-1
*IG*_NC_009085	QRNA	RNA	1888390	1888488	5.84948	.	.	gene '*IG*_NC_009085' id '85.00' eval '-1
*IG*_NC_009085	QRNA	RNA	1888340	1888439	4.41618	.	.	gene '*IG*_NC_009085' id '91.00' eval '-1
*IG*_NC_009085	QRNA	RNA	1922831	1922883	1.89714	.	.	gene '*IG*_NC_009085' id '88.68' eval '-1
*IG*_NC_009085	QRNA	RNA	1925514	1925613	2.49154	.	.	gene '*IG*_NC_009085' id '83.00' eval '-1
*IG*_NC_009085	QRNA	RNA	1927567	1927666	3.06377	.	.	gene '*IG*_NC_009085' id '95.00' eval '-1
*IG*_NC_009085	QRNA	RNA	1942720	1942818	2.23018	.	.	gene '*IG*_NC_009085' id '92.00' eval '-1
*IG*_NC_009085	QRNA	RNA	1942683	1942768	5.2932	.	.	gene '*IG*_NC_009085' id '93.10' eval '-1
*IG*_NC_009085	QRNA	RNA	1942905	1942971	9.38113	.	.	gene '*IG*_NC_009085' id '89.71' eval '-1
*IG*_NC_009085	QRNA	RNA	1944745	1944811	2.46532	.	.	gene '*IG*_NC_009085' id '89.71' eval '-1
*IG*_NC_009085	QRNA	RNA	1954971	1955051	1.23823	.	.	gene '*IG*_NC_009085' id '94.00' eval '-1
*IG*_NC_009085	QRNA	RNA	1955392	1955491	1.19924	.	.	gene '*IG*_NC_009085' id '89.00' eval '-1
*IG*_NC_009085	QRNA	RNA	1963593	1963625	11.4877	.	.	gene '*IG*_NC_009085' id '88.52' eval '-1
*IG*_NC_009085	QRNA	RNA	1973709	1973807	6.9952	.	.	gene '*IG*_NC_009085' id '93.00' eval '-1
*IG*_NC_009085	QRNA	RNA	1973726	1973757	7.79914	.	.	gene '*IG*_NC_009085' id '95.45' eval '-1
*IG*_NC_009085	QRNA	RNA	1974685	1974784	1.14225	.	.	gene '*IG*_NC_009085' id '91.00' eval '-1
*IG*_NC_009085	QRNA	RNA	1976376	1976475	0.578214	.	.	gene '*IG*_NC_009085' id '91.00' eval '-1
*IG*_NC_009085	QRNA	RNA	1976076	1976175	6.82947	.	.	gene '*IG*_NC_009085' id '92.00' eval '-1
*IG*_NC_009085	QRNA	RNA	2003820	2003919	0.203075	.	.	gene '*IG*_NC_009085' id '97.00' eval '-1
*IG*_NC_009085	QRNA	RNA	2008396	2008477	5.59084	.	.	gene '*IG*_NC_009085' id '86.75' eval '-1
*IG*_NC_009085	QRNA	RNA	2014094	2014190	1.00558	.	.	gene '*IG*_NC_009085' id '94.00' eval '-1
*IG*_NC_009085	QRNA	RNA	2013944	2014043	6.69991	.	.	gene '*IG*_NC_009085' id '96.00' eval '-1
*IG*_NC_009085	QRNA	RNA	2013894	2013993	0.0285555	.	.	gene '*IG*_NC_009085' id '93.00' eval '-1
*IG*_NC_009085	QRNA	RNA	2016496	2016595	3.98312	.	.	gene '*IG*_NC_009085' id '95.00' eval '-1
*IG*_NC_009085	QRNA	RNA	2020416	2020515	0.683716	.	.	gene '*IG*_NC_009085' id '93.00' eval '-1
*IG*_NC_009085	QRNA	RNA	2022929	2023027	6.57979	.	.	gene '*IG*_NC_009085' id '84.00' eval '-1
*IG*_NC_009085	QRNA	RNA	2025816	2025915	2.20211	.	.	gene '*IG*_NC_009085' id '87.00' eval '-1
*IG*_NC_009085	QRNA	RNA	2032721	2032819	0.0803086	.	.	gene '*IG*_NC_009085' id '91.00' eval '-1
*IG*_NC_009085	QRNA	RNA	2039502	2039553	2.09228	.	.	gene '*IG*_NC_009085' id '95.65' eval '-1
*IG*_NC_009085	QRNA	RNA	2040101	2040200	0.0228364	.	.	gene '*IG*_NC_009085' id '94.00' eval '-1
*IG*_NC_009085	QRNA	RNA	2049186	2049285	1.35357	.	.	gene '*IG*_NC_009085' id '94.00' eval '-1
*IG*_NC_009085	QRNA	RNA	2049137	2049235	3.93662	.	.	gene '*IG*_NC_009085' id '93.00' eval '-1
*IG*_NC_009085	QRNA	RNA	2049087	2049185	2.73287	.	.	gene '*IG*_NC_009085' id '94.00' eval '-1
*IG*_NC_009085	QRNA	RNA	2049037	2049136	0.302896	.	.	gene '*IG*_NC_009085' id '89.00' eval '-1
*IG*_NC_009085	QRNA	RNA	2048410	2048473	2.07594	.	.	gene '*IG*_NC_009085' id '93.75' eval '-1
*IG*_NC_009085	QRNA	RNA	2050727	2050826	0.131497	.	.	gene '*IG*_NC_009085' id '98.00' eval '-1
*IG*_NC_009085	QRNA	RNA	2058603	2058702	0.719945	.	.	gene '*IG*_NC_009085' id '91.00' eval '-1
*IG*_NC_009085	QRNA	RNA	2069467	2069566	1.13713	.	.	gene '*IG*_NC_009085' id '91.00' eval '-1
*IG*_NC_009085	QRNA	RNA	2082940	2083039	0.516982	.	.	gene '*IG*_NC_009085' id '86.00' eval '-1
*IG*_NC_009085	QRNA	RNA	2115802	2115901	2.67585	.	.	gene '*IG*_NC_009085' id '93.00' eval '-1
*IG*_NC_009085	QRNA	RNA	2115780	2115851	0.226492	.	.	gene '*IG*_NC_009085' id '94.52' eval '-1
*IG*_NC_009085	QRNA	RNA	2124234	2124333	0.0999475	.	.	gene '*IG*_NC_009085' id '98.00' eval '-1
*IG*_NC_009085	QRNA	RNA	2140194	2140246	1.16738	.	.	gene '*IG*_NC_009085' id '94.34' eval '-1
*IG*_NC_009085	QRNA	RNA	2146809	2146908	3.23295	.	.	gene '*IG*_NC_009085' id '92.00' eval '-1
*IG*_NC_009085	QRNA	RNA	2146709	2146808	0.428783	.	.	gene '*IG*_NC_009085' id '100.00' eval '-1
*IG*_NC_009085	QRNA	RNA	2149472	2149539	5.27165	.	.	gene '*IG*_NC_009085' id '97.06' eval '-1
*IG*_NC_009085	QRNA	RNA	2151679	2151778	3.39796	.	.	gene '*IG*_NC_009085' id '94.00' eval '-1
*IG*_NC_009085	QRNA	RNA	2160304	2160403	0.971957	.	.	gene '*IG*_NC_009085' id '99.00' eval '-1
*IG*_NC_009085	QRNA	RNA	2160254	2160335	1.89252	.	.	gene '*IG*_NC_009085' id '98.00' eval '-1
*IG*_NC_009085	QRNA	RNA	2160204	2160303	2.8157	.	.	gene '*IG*_NC_009085' id '90.00' eval '-1
*IG*_NC_009085	QRNA	RNA	2160209	2160253	2.17457	.	.	gene '*IG*_NC_009085' id '87.10' eval '-1
*IG*_NC_009085	QRNA	RNA	2199089	2199186	1.92565	.	.	gene '*IG*_NC_009085' id '96.00' eval '-1
*IG*_NC_009085	QRNA	RNA	2226901	2226918	8.02183	.	.	gene '*IG*_NC_009085' id '87.00' eval '-1
*IG*_NC_009085	QRNA	RNA	2226863	2226915	14.545	.	.	gene '*IG*_NC_009085' id '91.23' eval '-1
*IG*_NC_009085	QRNA	RNA	2230734	2230832	0.0141213	.	.	gene '*IG*_NC_009085' id '93.00' eval '-1
*IG*_NC_009085	QRNA	RNA	2230695	2230782	1.52259	.	.	gene '*IG*_NC_009085' id '92.13' eval '-1
*IG*_NC_009085	QRNA	RNA	2239066	2239159	1.86512	.	.	gene '*IG*_NC_009085' id '86.17' eval '-1
*IG*_NC_009085	QRNA	RNA	2248974	2249010	1.90163	.	.	gene '*IG*_NC_009085' id '98.21' eval '-1
*IG*_NC_009085	QRNA	RNA	2262913	2262957	1.28292	.	.	gene '*IG*_NC_009085' id '85.19' eval '-1
*IG*_NC_009085	QRNA	RNA	2266705	2266788	1.15258	.	.	gene '*IG*_NC_009085' id '84.71' eval '-1
*IG*_NC_009085	QRNA	RNA	2289494	2289529	4.59376	.	.	gene '*IG*_NC_009085' id '80.00' eval '-1
*IG*_NC_009085	QRNA	RNA	2298917	2298972	0.78356	.	.	gene '*IG*_NC_009085' id '85.71' eval '-1
*IG*_NC_009085	QRNA	RNA	2321613	2321712	0.164172	.	.	gene '*IG*_NC_009085' id '91.00' eval '-1
*IG*_NC_009085	QRNA	RNA	2321031	2321130	0.324714	.	.	gene '*IG*_NC_009085' id '93.00' eval '-1
*IG*_NC_009085	QRNA	RNA	2320981	2321080	0.926288	.	.	gene '*IG*_NC_009085' id '92.00' eval '-1
*IG*_NC_009085	QRNA	RNA	2367749	2367788	0.416254	.	.	gene '*IG*_NC_009085' id '91.89' eval '-1
*IG*_NC_009085	QRNA	RNA	2381822	2381921	4.54468	.	.	gene '*IG*_NC_009085' id '94.00' eval '-1
*IG*_NC_009085	QRNA	RNA	2395605	2395703	2.26392	.	.	gene '*IG*_NC_009085' id '91.00' eval '-1
*IG*_NC_009085	QRNA	RNA	2397915	2397940	2.31346	.	.	gene '*IG*_NC_009085' id '94.37' eval '-1
*IG*_NC_009085	QRNA	RNA	2399787	2399807	0.758165	.	.	gene '*IG*_NC_009085' id '93.00' eval '-1
*IG*_NC_009085	QRNA	RNA	2399737	2399833	0.521958	.	.	gene '*IG*_NC_009085' id '92.00' eval '-1
*IG*_NC_009085	QRNA	RNA	2404313	2404411	7.16343	.	.	gene '*IG*_NC_009085' id '96.00' eval '-1
*IG*_NC_009085	QRNA	RNA	2404263	2404361	1.43964	.	.	gene '*IG*_NC_009085' id '92.00' eval '-1
*IG*_NC_009085	QRNA	RNA	2416508	2416563	0.196952	.	.	gene '*IG*_NC_009085' id '87.50' eval '-1
*IG*_NC_009085	QRNA	RNA	2424054	2424080	4.13139	.	.	gene '*IG*_NC_009085' id '82.54' eval '-1
*IG*_NC_009085	QRNA	RNA	2428603	2428702	0.801484	.	.	gene '*IG*_NC_009085' id '92.00' eval '-1
*IG*_NC_009085	QRNA	RNA	2428777	2428816	1.89818	.	.	gene '*IG*_NC_009085' id '81.54' eval '-1
*IG*_NC_009085	QRNA	RNA	2432610	2432686	6.83307	.	.	gene '*IG*_NC_009085' id '87.00' eval '-1
*IG*_NC_009085	QRNA	RNA	2433412	2433456	0.275056	.	.	gene '*IG*_NC_009085' id '87.00' eval '-1
*IG*_NC_009085	QRNA	RNA	2437029	2437094	4.99339	.	.	gene '*IG*_NC_009085' id '83.00' eval '-1
*IG*_NC_009085	QRNA	RNA	2436947	2437044	0.243666	.	.	gene '*IG*_NC_009085' id '87.00' eval '-1
*IG*_NC_009085	QRNA	RNA	2445755	2445854	0.543734	.	.	gene '*IG*_NC_009085' id '89.00' eval '-1
*IG*_NC_009085	QRNA	RNA	2447850	2447901	1.35451	.	.	gene '*IG*_NC_009085' id '94.23' eval '-1
*IG*_NC_009085	QRNA	RNA	2482133	2482232	1.00073	.	.	gene '*IG*_NC_009085' id '94.00' eval '-1
*IG*_NC_009085	QRNA	RNA	2482083	2482182	0.152379	.	.	gene '*IG*_NC_009085' id '94.00' eval '-1
*IG*_NC_009085	QRNA	RNA	2501322	2501364	1.5581	.	.	gene '*IG*_NC_009085' id '92.31' eval '-1
*IG*_NC_009085	QRNA	RNA	2513106	2513170	0.77302	.	.	gene '*IG*_NC_009085' id '92.31' eval '-1
*IG*_NC_009085	QRNA	RNA	2514358	2514379	1.67598	.	.	gene '*IG*_NC_009085' id '87.04' eval '-1
*IG*_NC_009085	QRNA	RNA	2515492	2515573	1.13209	.	.	gene '*IG*_NC_009085' id '89.00' eval '-1
*IG*_NC_009085	QRNA	RNA	2516119	2516150	7.66907	.	.	gene '*IG*_NC_009085' id '80.00' eval '-1
*IG*_NC_009085	QRNA	RNA	2525875	2525964	4.27633	.	.	gene '*IG*_NC_009085' id '97.00' eval '-1
*IG*_NC_009085	QRNA	RNA	2529185	2529284	0.144912	.	.	gene '*IG*_NC_009085' id '96.00' eval '-1
*IG*_NC_009085	QRNA	RNA	2530516	2530584	0.386099	.	.	gene '*IG*_NC_009085' id '100.00' eval '-1
*IG*_NC_009085	QRNA	RNA	2533136	2533219	10.3981	.	.	gene '*IG*_NC_009085' id '97.62' eval '-1
*IG*_NC_009085	QRNA	RNA	2533136	2533221	8.43718	.	.	gene '*IG*_NC_009085' id '93.10' eval '-1
*IG*_NC_009085	QRNA	RNA	2543636	2543667	1.99038	.	.	gene '*IG*_NC_009085' id '93.00' eval '-1
*IG*_NC_009085	QRNA	RNA	2543586	2543685	2.39262	.	.	gene '*IG*_NC_009085' id '92.00' eval '-1
*IG*_NC_009085	QRNA	RNA	2546153	2546252	0.346121	.	.	gene '*IG*_NC_009085' id '98.00' eval '-1
*IG*_NC_009085	QRNA	RNA	2546103	2546202	3.83839	.	.	gene '*IG*_NC_009085' id '100.00' eval '-1
*IG*_NC_009085	QRNA	RNA	2548225	2548324	1.02387	.	.	gene '*IG*_NC_009085' id '93.00' eval '-1
*IG*_NC_009085	QRNA	RNA	2548175	2548274	1.78324	.	.	gene '*IG*_NC_009085' id '93.00' eval '-1
*IG*_NC_009085	QRNA	RNA	2548125	2548224	1.11338	.	.	gene '*IG*_NC_009085' id '98.00' eval '-1
*IG*_NC_009085	QRNA	RNA	2549820	2549883	2.79265	.	.	gene '*IG*_NC_009085' id '92.19' eval '-1
*IG*_NC_009085	QRNA	RNA	2555613	2555669	2.27188	.	.	gene '*IG*_NC_009085' id '87.72' eval '-1
*IG*_NC_009085	QRNA	RNA	2568263	2568361	7.35989	.	.	gene '*IG*_NC_009085' id '92.00' eval '-1
*IG*_NC_009085	QRNA	RNA	2568271	2568312	3.04567	.	.	gene '*IG*_NC_009085' id '96.63' eval '-1
*IG*_NC_009085	QRNA	RNA	2568333	2568431	0.742569	.	.	gene '*IG*_NC_009085' id '94.00' eval '-1
*IG*_NC_009085	QRNA	RNA	2568383	2568454	0.871081	.	.	gene '*IG*_NC_009085' id '93.15' eval '-1
*IG*_NC_009085	QRNA	RNA	2568395	2568470	1.90188	.	.	gene '*IG*_NC_009085' id '93.51' eval '-1
*IG*_NC_009085	QRNA	RNA	2584153	2584180	5.8604	.	.	gene '*IG*_NC_009085' id '89.06' eval '-1
*IG*_NC_009085	QRNA	RNA	2588861	2588960	4.76869	.	.	gene '*IG*_NC_009085' id '92.00' eval '-1
*IG*_NC_009085	QRNA	RNA	2588895	2588910	5.43579	.	.	gene '*IG*_NC_009085' id '88.46' eval '-1
*IG*_NC_009085	QRNA	RNA	2606843	2606942	1.67491	.	.	gene '*IG*_NC_009085' id '99.00' eval '-1
*IG*_NC_009085	QRNA	RNA	2622071	2622170	4.94625	.	.	gene '*IG*_NC_009085' id '99.00' eval '-1
*IG*_NC_009085	QRNA	RNA	2622021	2622120	2.04877	.	.	gene '*IG*_NC_009085' id '98.00' eval '-1
*IG*_NC_009085	QRNA	RNA	2621998	2622070	0.813358	.	.	gene '*IG*_NC_009085' id '97.26' eval '-1
*IG*_NC_009085	QRNA	RNA	2622470	2622516	3.18126	.	.	gene '*IG*_NC_009085' id '91.00' eval '-1
*IG*_NC_009085	QRNA	RNA	2622420	2622519	3.37785	.	.	gene '*IG*_NC_009085' id '93.00' eval '-1
*IG*_NC_009085	QRNA	RNA	2625496	2625564	0.543559	.	.	gene '*IG*_NC_009085' id '90.12' eval '-1
*IG*_NC_009085	QRNA	RNA	2626903	2627002	0.424804	.	.	gene '*IG*_NC_009085' id '96.00' eval '-1
*IG*_NC_009085	QRNA	RNA	2629371	2629470	0.514976	.	.	gene '*IG*_NC_009085' id '94.00' eval '-1
*IG*_NC_009085	QRNA	RNA	2630508	2630602	2.59903	.	.	gene '*IG*_NC_009085' id '98.95' eval '-1
*IG*_NC_009085	QRNA	RNA	2632997	2633096	2.12131	.	.	gene '*IG*_NC_009085' id '93.00' eval '-1
*IG*_NC_009085	QRNA	RNA	2632897	2632996	0.141315	.	.	gene '*IG*_NC_009085' id '98.00' eval '-1
*IG*_NC_009085	QRNA	RNA	2632889	2632946	0.258158	.	.	gene '*IG*_NC_009085' id '98.28' eval '-1
*IG*_NC_009085	QRNA	RNA	2635656	2635755	0.13397	.	.	gene '*IG*_NC_009085' id '89.00' eval '-1
*IG*_NC_009085	QRNA	RNA	2635506	2635605	1.24299	.	.	gene '*IG*_NC_009085' id '94.00' eval '-1
*IG*_NC_009085	QRNA	RNA	2644203	2644300	0.153778	.	.	gene '*IG*_NC_009085' id '92.00' eval '-1
*IG*_NC_009085	QRNA	RNA	2644105	2644202	4.01359	.	.	gene '*IG*_NC_009085' id '95.00' eval '-1
*IG*_NC_009085	QRNA	RNA	2644056	2644152	1.68124	.	.	gene '*IG*_NC_009085' id '92.00' eval '-1
*IG*_NC_009085	QRNA	RNA	2644006	2644104	1.19768	.	.	gene '*IG*_NC_009085' id '96.00' eval '-1
*IG*_NC_009085	QRNA	RNA	2643956	2644055	2.89605	.	.	gene '*IG*_NC_009085' id '99.00' eval '-1
*IG*_NC_009085	QRNA	RNA	2643906	2644005	5.74931	.	.	gene '*IG*_NC_009085' id '98.00' eval '-1
*IG*_NC_009085	QRNA	RNA	2650840	2650870	4.47015	.	.	gene '*IG*_NC_009085' id '91.00' eval '-1
*IG*_NC_009085	QRNA	RNA	2650790	2650888	1.37109	.	.	gene '*IG*_NC_009085' id '93.00' eval '-1
*IG*_NC_009085	QRNA	RNA	2659669	2659698	1.97711	.	.	gene '*IG*_NC_009085' id '95.00' eval '-1
*IG*_NC_009085	QRNA	RNA	2663069	2663168	2.60213	.	.	gene '*IG*_NC_009085' id '100.00' eval '-1
*IG*_NC_009085	QRNA	RNA	2663019	2663118	1.93635	.	.	gene '*IG*_NC_009085' id '99.00' eval '-1
*IG*_NC_009085	QRNA	RNA	2662833	2662919	0.272182	.	.	gene '*IG*_NC_009085' id '87.50' eval '-1
*IG*_NC_009085	QRNA	RNA	2665643	2665742	1.37069	.	.	gene '*IG*_NC_009085' id '95.00' eval '-1
*IG*_NC_009085	QRNA	RNA	2667808	2667903	2.48499	.	.	gene '*IG*_NC_009085' id '90.00' eval '-1
*IG*_NC_009085	QRNA	RNA	2675227	2675326	2.69816	.	.	gene '*IG*_NC_009085' id '90.00' eval '-1
*IG*_NC_009085	QRNA	RNA	2675177	2675276	9.53205	.	.	gene '*IG*_NC_009085' id '99.00' eval '-1
*IG*_NC_009085	QRNA	RNA	2676714	2676774	0.333674	.	.	gene '*IG*_NC_009085' id '84.00' eval '-1
*IG*_NC_009085	QRNA	RNA	2676626	2676725	0.216445	.	.	gene '*IG*_NC_009085' id '89.00' eval '-1
*IG*_NC_009085	QRNA	RNA	2688518	2688606	6.78171	.	.	gene '*IG*_NC_009085' id '90.11' eval '-1
*IG*_NC_009085	QRNA	RNA	2690447	2690546	0.13879	.	.	gene '*IG*_NC_009085' id '99.00' eval '-1
*IG*_NC_009085	QRNA	RNA	2690398	2690496	0.33427	.	.	gene '*IG*_NC_009085' id '97.00' eval '-1
*IG*_NC_009085	QRNA	RNA	2690098	2690197	0.832317	.	.	gene '*IG*_NC_009085' id '100.00' eval '-1
*IG*_NC_009085	QRNA	RNA	2691447	2691500	3.41162	.	.	gene '*IG*_NC_009085' id '94.00' eval '-1
*IG*_NC_009085	QRNA	RNA	2691426	2691496	4.42772	.	.	gene '*IG*_NC_009085' id '91.55' eval '-1
*IG*_NC_009085	QRNA	RNA	2693024	2693123	1.81444	.	.	gene '*IG*_NC_009085' id '86.00' eval '-1
*IG*_NC_009085	QRNA	RNA	2692974	2693073	3.86258	.	.	gene '*IG*_NC_009085' id '85.00' eval '-1
*IG*_NC_009085	QRNA	RNA	2694554	2694575	1.50817	.	.	gene '*IG*_NC_009085' id '85.71' eval '-1
*IG*_NC_009085	QRNA	RNA	2696031	2696129	3.20219	.	.	gene '*IG*_NC_009085' id '92.00' eval '-1
*IG*_NC_009085	QRNA	RNA	2695981	2696079	7.6422	.	.	gene '*IG*_NC_009085' id '88.00' eval '-1
*IG*_NC_009085	QRNA	RNA	2695931	2696030	3.0531	.	.	gene '*IG*_NC_009085' id '83.00' eval '-1
*IG*_NC_009085	QRNA	RNA	2697589	2697688	2.29264	.	.	gene '*IG*_NC_009085' id '94.00' eval '-1
*IG*_NC_009085	QRNA	RNA	2701501	2701540	3.24403	.	.	gene '*IG*_NC_009085' id '98.98' eval '-1
*IG*_NC_009085	QRNA	RNA	2702765	2702834	12.6119	.	.	gene '*IG*_NC_009085' id '91.43' eval '-1
*IG*_NC_009085	QRNA	RNA	2714824	2714923	2.82243	.	.	gene '*IG*_NC_009085' id '99.00' eval '-1
*IG*_NC_009085	QRNA	RNA	2714812	2714873	5.66398	.	.	gene '*IG*_NC_009085' id '95.16' eval '-1
*IG*_NC_009085	QRNA	RNA	2715968	2716067	1.20106	.	.	gene '*IG*_NC_009085' id '93.00' eval '-1
*IG*_NC_009085	QRNA	RNA	2716156	2716254	10.3694	.	.	gene '*IG*_NC_009085' id '83.00' eval '-1
*IG*_NC_009085	QRNA	RNA	2716144	2716204	12.078	.	.	gene '*IG*_NC_009085' id '82.26' eval '-1
*IG*_NC_009085	QRNA	RNA	2733460	2733559	0.0806337	.	.	gene '*IG*_NC_009085' id '98.00' eval '-1
*IG*_NC_009085	QRNA	RNA	2734244	2734340	1.33557	.	.	gene '*IG*_NC_009085' id '89.69' eval '-1
*IG*_NC_009085	QRNA	RNA	2739966	2740059	0.78511	.	.	gene '*IG*_NC_009085' id '91.49' eval '-1
*IG*_NC_009085	QRNA	RNA	2740636	2740699	0.817947	.	.	gene '*IG*_NC_009085' id '90.62' eval '-1
*IG*_NC_009085	QRNA	RNA	2777681	2777779	0.749579	.	.	gene '*IG*_NC_009085' id '92.00' eval '-1
*IG*_NC_009085	QRNA	RNA	2777730	2777783	0.161346	.	.	gene '*IG*_NC_009085' id '90.74' eval '-1
*IG*_NC_009085	QRNA	RNA	2777696	2777760	1.70847	.	.	gene '*IG*_NC_009085' id '92.00' eval '-1
*IG*_NC_009085	QRNA	RNA	2780152	2780246	7.31627	.	.	gene '*IG*_NC_009085' id '94.74' eval '-1
*IG*_NC_009085	QRNA	RNA	2803873	2803972	0.228305	.	.	gene '*IG*_NC_009085' id '90.00' eval '-1
*IG*_NC_009085	QRNA	RNA	2818969	2819068	8.31201	.	.	gene '*IG*_NC_009085' id '99.00' eval '-1
*IG*_NC_009085	QRNA	RNA	2818985	2819018	4.5756	.	.	gene '*IG*_NC_009085' id '97.00' eval '-1
*IG*_NC_009085	QRNA	RNA	2829361	2829460	1.16349	.	.	gene '*IG*_NC_009085' id '86.00' eval '-1
*IG*_NC_009085	QRNA	RNA	2833230	2833329	3.75818	.	.	gene '*IG*_NC_009085' id '100.00' eval '-1
*IG*_NC_009085	QRNA	RNA	2833191	2833279	1.58389	.	.	gene '*IG*_NC_009085' id '98.88' eval '-1
*IG*_NC_009085	QRNA	RNA	2834674	2834773	0.31948	.	.	gene '*IG*_NC_009085' id '92.00' eval '-1
*IG*_NC_009085	QRNA	RNA	2843889	2843939	1.1167	.	.	gene '*IG*_NC_009085' id '98.00' eval '-1
*IG*_NC_009085	QRNA	RNA	2854832	2854931	0.753338	.	.	gene '*IG*_NC_009085' id '96.00' eval '-1
*IG*_NC_009085	QRNA	RNA	2854482	2854581	0.134585	.	.	gene '*IG*_NC_009085' id '92.00' eval '-1
*IG*_NC_009085	QRNA	RNA	2856427	2856525	3.37477	.	.	gene '*IG*_NC_009085' id '95.00' eval '-1
*IG*_NC_009085	QRNA	RNA	2868534	2868585	0.141813	.	.	gene '*IG*_NC_009085' id '98.08' eval '-1
*IG*_NC_009085	QRNA	RNA	2900141	2900240	0.683309	.	.	gene '*IG*_NC_009085' id '84.00' eval '-1
*IG*_NC_009085	QRNA	RNA	2900098	2900190	0.970928	.	.	gene '*IG*_NC_009085' id '92.47' eval '-1
*IG*_NC_009085	QRNA	RNA	2901877	2901895	1.56538	.	.	gene '*IG*_NC_009085' id '94.23' eval '-1
*IG*_NC_009085	QRNA	RNA	2913140	2913219	1.08738	.	.	gene '*IG*_NC_009085' id '83.95' eval '-1
*IG*_NC_009085	QRNA	RNA	2914270	2914293	0.677972	.	.	gene '*IG*_NC_009085' id '82.43' eval '-1
*IG*_NC_009085	QRNA	RNA	2919630	2919729	1.49575	.	.	gene '*IG*_NC_009085' id '95.00' eval '-1
*IG*_NC_009085	QRNA	RNA	2919597	2919679	0.34876	.	.	gene '*IG*_NC_009085' id '100.00' eval '-1
*IG*_NC_009085	QRNA	RNA	2944593	2944691	0.40668	.	.	gene '*IG*_NC_009085' id '92.00' eval '-1
*IG*_NC_009085	QRNA	RNA	2995025	2995124	3.40614	.	.	gene '*IG*_NC_009085' id '95.00' eval '-1
*IG*_NC_009085	QRNA	RNA	2994925	2995024	0.0291084	.	.	gene '*IG*_NC_009085' id '98.00' eval '-1
*IG*_NC_009085	QRNA	RNA	2994525	2994624	0.140503	.	.	gene '*IG*_NC_009085' id '98.00' eval '-1
*IG*_NC_009085	QRNA	RNA	2998192	2998291	3.6372	.	.	gene '*IG*_NC_009085' id '99.00' eval '-1
*IG*_NC_009085	QRNA	RNA	2998092	2998191	4.35123	.	.	gene '*IG*_NC_009085' id '84.00' eval '-1
*IG*_NC_009085	QRNA	RNA	2998042	2998141	0.626047	.	.	gene '*IG*_NC_009085' id '90.00' eval '-1
*IG*_NC_009085	QRNA	RNA	3002744	3002843	4.86988	.	.	gene '*IG*_NC_009085' id '90.00' eval '-1
*IG*_NC_009085	QRNA	RNA	3005049	3005148	4.9458	.	.	gene '*IG*_NC_009085' id '96.00' eval '-1
*IG*_NC_009085	QRNA	RNA	3006153	3006249	6.27782	.	.	gene '*IG*_NC_009085' id '89.00' eval '-1
*IG*_NC_009085	QRNA	RNA	3006103	3006199	8.90891	.	.	gene '*IG*_NC_009085' id '85.00' eval '-1
*IG*_NC_009085	QRNA	RNA	3029347	3029446	0.706431	.	.	gene '*IG*_NC_009085' id '93.00' eval '-1
*IG*_NC_009085	QRNA	RNA	3041407	3041495	2.98587	.	.	gene '*IG*_NC_009085' id '95.51' eval '-1
*IG*_NC_009085	QRNA	RNA	3042654	3042731	2.28241	.	.	gene '*IG*_NC_009085' id '96.15' eval '-1
*IG*_NC_009085	QRNA	RNA	3048667	3048766	0.500766	.	.	gene '*IG*_NC_009085' id '89.00' eval '-1
*IG*_NC_009085	QRNA	RNA	3048617	3048716	1.50711	.	.	gene '*IG*_NC_009085' id '87.00' eval '-1
*IG*_NC_009085	QRNA	RNA	3063778	3063877	3.25408	.	.	gene '*IG*_NC_009085' id '94.00' eval '-1
*IG*_NC_009085	QRNA	RNA	3063728	3063827	2.78229	.	.	gene '*IG*_NC_009085' id '93.00' eval '-1
*IG*_NC_009085	QRNA	RNA	3065385	3065483	0.793096	.	.	gene '*IG*_NC_009085' id '90.00' eval '-1
*IG*_NC_009085	QRNA	RNA	3079248	3079346	7.37967	.	.	gene '*IG*_NC_009085' id '90.00' eval '-1
*IG*_NC_009085	QRNA	RNA	3079198	3079296	11.923	.	.	gene '*IG*_NC_009085' id '90.00' eval '-1
*IG*_NC_009085	QRNA	RNA	3110255	3110354	0.142757	.	.	gene '*IG*_NC_009085' id '95.00' eval '-1
*IG*_NC_009085	QRNA	RNA	3111922	3112007	0.829945	.	.	gene '*IG*_NC_009085' id '83.72' eval '-1
*IG*_NC_009085	QRNA	RNA	3116356	3116455	1.08495	.	.	gene '*IG*_NC_009085' id '96.00' eval '-1
*IG*_NC_009085	QRNA	RNA	3138757	3138856	1.71628	.	.	gene '*IG*_NC_009085' id '91.00' eval '-1
*IG*_NC_009085	QRNA	RNA	3138857	3138956	0.387521	.	.	gene '*IG*_NC_009085' id '87.00' eval '-1
*IG*_NC_009085	QRNA	RNA	3139057	3139156	2.07306	.	.	gene '*IG*_NC_009085' id '97.00' eval '-1
*IG*_NC_009085	QRNA	RNA	3139107	3139162	0.37185	.	.	gene '*IG*_NC_009085' id '100.00' eval '-1
*IG*_NC_009085	QRNA	RNA	3140482	3140581	0.056812	.	.	gene '*IG*_NC_009085' id '91.00' eval '-1
*IG*_NC_009085	QRNA	RNA	3141919	3141995	4.52122	.	.	gene '*IG*_NC_009085' id '100.00' eval '-1
*IG*_NC_009085	QRNA	RNA	3144269	3144368	0.00822862	.	.	gene '*IG*_NC_009085' id '97.00' eval '-1
*IG*_NC_009085	QRNA	RNA	3145223	3145282	1.7591	.	.	gene '*IG*_NC_009085' id '95.00' eval '-1
*IG*_NC_009085	QRNA	RNA	3147444	3147515	0.438838	.	.	gene '*IG*_NC_009085' id '93.06' eval '-1
*IG*_NC_009085	QRNA	RNA	3148561	3148660	0.128433	.	.	gene '*IG*_NC_009085' id '97.00' eval '-1
*IG*_NC_009085	QRNA	RNA	3156611	3156630	0.659501	.	.	gene '*IG*_NC_009085' id '99.00' eval '-1
*IG*_NC_009085	QRNA	RNA	3156631	3156730	1.49287	.	.	gene '*IG*_NC_009085' id '94.00' eval '-1
*IG*_NC_009085	QRNA	RNA	3156681	3156780	1.58462	.	.	gene '*IG*_NC_009085' id '98.00' eval '-1
*IG*_NC_009085	QRNA	RNA	3157720	3157819	0.0681319	.	.	gene '*IG*_NC_009085' id '97.00' eval '-1
*IG*_NC_009085	QRNA	RNA	3158120	3158173	1.42457	.	.	gene '*IG*_NC_009085' id '98.15' eval '-1
*IG*_NC_009085	QRNA	RNA	3165849	3165910	6.28824	.	.	gene '*IG*_NC_009085' id '79.03' eval '-1
*IG*_NC_009085	QRNA	RNA	3171218	3171285	7.78615	.	.	gene '*IG*_NC_009085' id '89.00' eval '-1
*IG*_NC_009085	QRNA	RNA	3178848	3178947	0.89845	.	.	gene '*IG*_NC_009085' id '90.00' eval '-1
*IG*_NC_009085	QRNA	RNA	3178698	3178797	0.559877	.	.	gene '*IG*_NC_009085' id '97.00' eval '-1
*IG*_NC_009085	QRNA	RNA	3178663	3178747	3.06133	.	.	gene '*IG*_NC_009085' id '98.82' eval '-1
*IG*_NC_009085	QRNA	RNA	3215923	3215994	0.067351	.	.	gene '*IG*_NC_009085' id '88.89' eval '-1
*IG*_NC_009085	QRNA	RNA	3225026	3225125	1.35611	.	.	gene '*IG*_NC_009085' id '94.00' eval '-1
*IG*_NC_009085	QRNA	RNA	3225063	3225075	0.653599	.	.	gene '*IG*_NC_009085' id '92.59' eval '-1
*IG*_NC_009085	QRNA	RNA	3237580	3237678	1.98397	.	.	gene '*IG*_NC_009085' id '81.00' eval '-1
*IG*_NC_009085	QRNA	RNA	3240848	3240878	9.83895	.	.	gene '*IG*_NC_009085' id '81.36' eval '-1
*IG*_NC_009085	QRNA	RNA	3252374	3252454	0.256071	.	.	gene '*IG*_NC_009085' id '100.00' eval '-1
*IG*_NC_009085	QRNA	RNA	3270587	3270686	1.13058	.	.	gene '*IG*_NC_009085' id '96.00' eval '-1
*IG*_NC_009085	QRNA	RNA	3279797	3279861	1.94287	.	.	gene '*IG*_NC_009085' id '93.85' eval '-1
*IG*_NC_009085	QRNA	RNA	3290825	3290924	3.14067	.	.	gene '*IG*_NC_009085' id '94.00' eval '-1
*IG*_NC_009085	QRNA	RNA	3290849	3290874	1.47105	.	.	gene '*IG*_NC_009085' id '95.24' eval '-1
*IG*_NC_009085	QRNA	RNA	3313851	3313909	0.538779	.	.	gene '*IG*_NC_009085' id '83.05' eval '-1
*IG*_NC_009085	QRNA	RNA	3344757	3344856	9.44839	.	.	gene '*IG*_NC_009085' id '99.00' eval '-1
*IG*_NC_009085	QRNA	RNA	3344707	3344806	4.31559	.	.	gene '*IG*_NC_009085' id '98.00' eval '-1
*IG*_NC_009085	QRNA	RNA	3362758	3362857	0.193842	.	.	gene '*IG*_NC_009085' id '99.00' eval '-1
*IG*_NC_009085	QRNA	RNA	3362708	3362807	0.0429295	.	.	gene '*IG*_NC_009085' id '100.00' eval '-1
*IG*_NC_009085	QRNA	RNA	3362508	3362607	0.0194809	.	.	gene '*IG*_NC_009085' id '98.00' eval '-1
*IG*_NC_009085	QRNA	RNA	3362458	3362557	2.02335	.	.	gene '*IG*_NC_009085' id '98.00' eval '-1
*IG*_NC_009085	QRNA	RNA	3361858	3361957	0.195391	.	.	gene '*IG*_NC_009085' id '91.00' eval '-1
*IG*_NC_009085	QRNA	RNA	3361758	3361857	3.20081	.	.	gene '*IG*_NC_009085' id '94.00' eval '-1
*IG*_NC_009085	QRNA	RNA	3361708	3361807	4.30789	.	.	gene '*IG*_NC_009085' id '94.00' eval '-1
*IG*_NC_009085	QRNA	RNA	3368385	3368463	1.77546	.	.	gene '*IG*_NC_009085' id '91.25' eval '-1
*IG*_NC_009085	QRNA	RNA	3378276	3378335	0.233954	.	.	gene '*IG*_NC_009085' id '91.67' eval '-1
*IG*_NC_009085	QRNA	RNA	3384435	3384464	5.15443	.	.	gene '*IG*_NC_009085' id '85.71' eval '-1
*IG*_NC_009085	QRNA	RNA	3389379	3389478	2.40246	.	.	gene '*IG*_NC_009085' id '94.00' eval '-1
*IG*_NC_009085	QRNA	RNA	3388979	3389078	0.810913	.	.	gene '*IG*_NC_009085' id '93.00' eval '-1
*IG*_NC_009085	QRNA	RNA	3424100	3424198	1.4952	.	.	gene '*IG*_NC_009085' id '90.00' eval '-1
*IG*_NC_009085	QRNA	RNA	3424149	3424236	13.285	.	.	gene '*IG*_NC_009085' id '89.77' eval '-1
*IG*_NC_009085	QRNA	RNA	3424155	3424254	13.1886	.	.	gene '*IG*_NC_009085' id '86.00' eval '-1
*IG*_NC_009085	QRNA	RNA	3424095	3424192	0.208	.	.	gene '*IG*_NC_009085' id '84.00' eval '-1
*IG*_NC_009085	QRNA	RNA	3424093	3424184	1.5027	.	.	gene '*IG*_NC_009085' id '87.10' eval '-1
*IG*_NC_009085	QRNA	RNA	3442157	3442256	8.05481	.	.	gene '*IG*_NC_009085' id '98.00' eval '-1
*IG*_NC_009085	QRNA	RNA	3444105	3444204	8.1847	.	.	gene '*IG*_NC_009085' id '91.00' eval '-1
*IG*_NC_009085	QRNA	RNA	3444155	3444254	10.6023	.	.	gene '*IG*_NC_009085' id '90.00' eval '-1
*IG*_NC_009085	QRNA	RNA	3444305	3444404	6.13846	.	.	gene '*IG*_NC_009085' id '88.00' eval '-1
*IG*_NC_009085	QRNA	RNA	3444355	3444454	8.55353	.	.	gene '*IG*_NC_009085' id '83.00' eval '-1
*IG*_NC_009085	QRNA	RNA	3444408	3444507	4.48756	.	.	gene '*IG*_NC_009085' id '96.00' eval '-1
*IG*_NC_009085	QRNA	RNA	3444458	3444557	2.38666	.	.	gene '*IG*_NC_009085' id '99.00' eval '-1
*IG*_NC_009085	QRNA	RNA	3444508	3444607	16.3007	.	.	gene '*IG*_NC_009085' id '87.00' eval '-1
*IG*_NC_009085	QRNA	RNA	3444558	3444657	24.9349	.	.	gene '*IG*_NC_009085' id '84.00' eval '-1
*IG*_NC_009085	QRNA	RNA	3444608	3444707	2.35205	.	.	gene '*IG*_NC_009085' id '96.00' eval '-1
*IG*_NC_009085	QRNA	RNA	3444658	3444757	0.819275	.	.	gene '*IG*_NC_009085' id '99.00' eval '-1
*IG*_NC_009085	QRNA	RNA	3449454	3449553	1.27055	.	.	gene '*IG*_NC_009085' id '96.00' eval '-1
*IG*_NC_009085	QRNA	RNA	3453379	3453478	0.796089	.	.	gene '*IG*_NC_009085' id '93.00' eval '-1
*IG*_NC_009085	QRNA	RNA	3455350	3455429	8.63076	.	.	gene '*IG*_NC_009085' id '93.90' eval '-1
*IG*_NC_009085	QRNA	RNA	3456602	3456701	3.74336	.	.	gene '*IG*_NC_009085' id '87.00' eval '-1
*IG*_NC_009085	QRNA	RNA	3456652	3456751	4.83549	.	.	gene '*IG*_NC_009085' id '88.00' eval '-1
*IG*_NC_009085	QRNA	RNA	3456702	3456800	0.107368	.	.	gene '*IG*_NC_009085' id '86.00' eval '-1
*IG*_NC_009085	QRNA	RNA	3458201	3458230	8.24732	.	.	gene '*IG*_NC_009085' id '89.00' eval '-1
*IG*_NC_009085	QRNA	RNA	3460228	3460327	2.65793	.	.	gene '*IG*_NC_009085' id '94.00' eval '-1
*IG*_NC_009085	QRNA	RNA	3466152	3466251	1.74679	.	.	gene '*IG*_NC_009085' id '97.00' eval '-1
*IG*_NC_009085	QRNA	RNA	3473521	3473620	4.8231	.	.	gene '*IG*_NC_009085' id '88.00' eval '-1
*IG*_NC_009085	QRNA	RNA	3473999	3474027	4.25428	.	.	gene '*IG*_NC_009085' id '90.12' eval '-1
*IG*_NC_009085	QRNA	RNA	3474599	3474673	1.2025	.	.	gene '*IG*_NC_009085' id '94.67' eval '-1
*IG*_NC_009085	QRNA	RNA	3475775	3475874	3.0772	.	.	gene '*IG*_NC_009085' id '97.00' eval '-1
*IG*_NC_009085	QRNA	RNA	3475825	3475887	4.10441	.	.	gene '*IG*_NC_009085' id '95.24' eval '-1
*IG*_NC_009085	QRNA	RNA	3480013	3480070	0.168957	.	.	gene '*IG*_NC_009085' id '96.55' eval '-1
*IG*_NC_009085	QRNA	RNA	3485756	3485855	1.70697	.	.	gene '*IG*_NC_009085' id '89.00' eval '-1
*IG*_NC_009085	QRNA	RNA	3508722	3508821	0.602591	.	.	gene '*IG*_NC_009085' id '97.00' eval '-1
*IG*_NC_009085	QRNA	RNA	3509022	3509121	4.74518	.	.	gene '*IG*_NC_009085' id '92.00' eval '-1
*IG*_NC_009085	QRNA	RNA	3511615	3511714	10.2743	.	.	gene '*IG*_NC_009085' id '96.00' eval '-1
*IG*_NC_009085	QRNA	RNA	3511665	3511764	8.26342	.	.	gene '*IG*_NC_009085' id '96.00' eval '-1
*IG*_NC_009085	QRNA	RNA	3512500	3512599	0.723969	.	.	gene '*IG*_NC_009085' id '98.00' eval '-1
*IG*_NC_009085	QRNA	RNA	3512550	3512629	0.605939	.	.	gene '*IG*_NC_009085' id '97.50' eval '-1
*IG*_NC_009085	QRNA	RNA	3518983	3519082	2.20076	.	.	gene '*IG*_NC_009085' id '92.00' eval '-1
*IG*_NC_009085	QRNA	RNA	3518933	3519032	1.12157	.	.	gene '*IG*_NC_009085' id '93.00' eval '-1
*IG*_NC_009085	QRNA	RNA	3522200	3522299	0.487441	.	.	gene '*IG*_NC_009085' id '97.00' eval '-1
*IG*_NC_009085	QRNA	RNA	3522150	3522249	0.528921	.	.	gene '*IG*_NC_009085' id '98.00' eval '-1
*IG*_NC_009085	QRNA	RNA	3524462	3524561	3.43807	.	.	gene '*IG*_NC_009085' id '99.00' eval '-1
*IG*_NC_009085	QRNA	RNA	3524412	3524511	1.40902	.	.	gene '*IG*_NC_009085' id '97.00' eval '-1
*IG*_NC_009085	QRNA	RNA	3524362	3524461	0.00126759	.	.	gene '*IG*_NC_009085' id '95.00' eval '-1
*IG*_NC_009085	QRNA	RNA	3525986	3526085	0.515837	.	.	gene '*IG*_NC_009085' id '95.00' eval '-1
*IG*_NC_009085	QRNA	RNA	3528325	3528352	7.18786	.	.	gene '*IG*_NC_009085' id '84.00' eval '-1
*IG*_NC_009085	QRNA	RNA	3555317	3555392	1.08436	.	.	gene '*IG*_NC_009085' id '98.68' eval '-1
*IG*_NC_009085	QRNA	RNA	3556046	3556142	1.84569	.	.	gene '*IG*_NC_009085' id '93.81' eval '-1
*IG*_NC_009085	QRNA	RNA	3560682	3560781	0.576179	.	.	gene '*IG*_NC_009085' id '98.00' eval '-1
*IG*_NC_009085	QRNA	RNA	3563616	3563715	0.835999	.	.	gene '*IG*_NC_009085' id '95.00' eval '-1
*IG*_NC_009085	QRNA	RNA	3572914	3573013	0.583286	.	.	gene '*IG*_NC_009085' id '93.00' eval '-1
*IG*_NC_009085	QRNA	RNA	3576115	3576135	0.763284	.	.	gene '*IG*_NC_009085' id '93.18' eval '-1
*IG*_NC_009085	QRNA	RNA	3576995	3577093	0.653726	.	.	gene '*IG*_NC_009085' id '95.00' eval '-1
*IG*_NC_009085	QRNA	RNA	3587916	3588015	0.714316	.	.	gene '*IG*_NC_009085' id '95.00' eval '-1
*IG*_NC_009085	QRNA	RNA	3587605	3587667	1.88624	.	.	gene '*IG*_NC_009085' id '94.00' eval '-1
*IG*_NC_009085	QRNA	RNA	3611908	3612007	0.310488	.	.	gene '*IG*_NC_009085' id '97.00' eval '-1
*IG*_NC_009085	QRNA	RNA	3618962	3619061	0.325616	.	.	gene '*IG*_NC_009085' id '84.00' eval '-1
*IG*_NC_009085	QRNA	RNA	3620887	3620985	8.84123	.	.	gene '*IG*_NC_009085' id '77.00' eval '-1
*IG*_NC_009085	QRNA	RNA	3620837	3620936	0.867695	.	.	gene '*IG*_NC_009085' id '84.00' eval '-1
*IG*_NC_009085	QRNA	RNA	3620787	3620886	0.0846291	.	.	gene '*IG*_NC_009085' id '91.00' eval '-1
*IG*_NC_009085	QRNA	RNA	3628382	3628438	6.08366	.	.	gene '*IG*_NC_009085' id '88.30' eval '-1
*IG*_NC_009085	QRNA	RNA	3633885	3633937	0.276052	.	.	gene '*IG*_NC_009085' id '88.68' eval '-1
*IG*_NC_009085	QRNA	RNA	3647060	3647131	1.55203	.	.	gene '*IG*_NC_009085' id '100.00' eval '-1
*IG*_NC_009085	QRNA	RNA	3655630	3655729	0.213613	.	.	gene '*IG*_NC_009085' id '98.00' eval '-1
*IG*_NC_009085	QRNA	RNA	3655530	3655629	0.0736461	.	.	gene '*IG*_NC_009085' id '100.00' eval '-1
*IG*_NC_009085	QRNA	RNA	3655480	3655579	1.25049	.	.	gene '*IG*_NC_009085' id '100.00' eval '-1
*IG*_NC_009085	QRNA	RNA	3655382	3655479	4.7966	.	.	gene '*IG*_NC_009085' id '92.00' eval '-1
*IG*_NC_009085	QRNA	RNA	3694577	3694660	6.01308	.	.	gene '*IG*_NC_009085' id '92.00' eval '-1
*IG*_NC_009085	QRNA	RNA	3694511	3694610	1.98409	.	.	gene '*IG*_NC_009085' id '96.00' eval '-1
*IG*_NC_009085	QRNA	RNA	3695685	3695784	0.883217	.	.	gene '*IG*_NC_009085' id '99.00' eval '-1
*IG*_NC_009085	QRNA	RNA	3705890	3705965	3.28384	.	.	gene '*IG*_NC_009085' id '97.37' eval '-1
*IG*_NC_009085	QRNA	RNA	3719519	3719613	7.694	.	.	gene '*IG*_NC_009085' id '88.00' eval '-1
*IG*_NC_009085	QRNA	RNA	3719469	3719563	0.274888	.	.	gene '*IG*_NC_009085' id '82.00' eval '-1
*IG*_NC_009085	QRNA	RNA	3722773	3722872	1.23332	.	.	gene '*IG*_NC_009085' id '90.00' eval '-1
*IG*_NC_009085	QRNA	RNA	3725048	3725119	2.95565	.	.	gene '*IG*_NC_009085' id '98.61' eval '-1
*IG*_NC_009085	QRNA	RNA	3731767	3731832	0.359756	.	.	gene '*IG*_NC_009085' id '100.00' eval '-1
*IG*_NC_009085	QRNA	RNA	3735921	3736015	12.3109	.	.	gene '*IG*_NC_009085' id '94.74' eval '-1
*IG*_NC_009085	QRNA	RNA	3744431	3744530	2.53917	.	.	gene '*IG*_NC_009085' id '100.00' eval '-1
*IG*_NC_009085	QRNA	RNA	3745360	3745459	1.14399	.	.	gene '*IG*_NC_009085' id '91.00' eval '-1
*IG*_NC_009085	QRNA	RNA	3754797	3754820	4.05248	.	.	gene '*IG*_NC_009085' id '79.00' eval '-1
*IG*_NC_009085	QRNA	RNA	3754021	3754120	1.64286	.	.	gene '*IG*_NC_009085' id '89.00' eval '-1
*IG*_NC_009085	QRNA	RNA	3755156	3755253	2.42614	.	.	gene '*IG*_NC_009085' id '90.00' eval '-1
*IG*_NC_009085	QRNA	RNA	3762714	3762813	0.611487	.	.	gene '*IG*_NC_009085' id '95.00' eval '-1
*IG*_NC_009085	QRNA	RNA	3762628	3762727	1.04917	.	.	gene '*IG*_NC_009085' id '85.00' eval '-1
*IG*_NC_009085	QRNA	RNA	3766290	3766363	3.51005	.	.	gene '*IG*_NC_009085' id '91.00' eval '-1
*IG*_NC_009085	QRNA	RNA	3772168	3772267	10.8495	.	.	gene '*IG*_NC_009085' id '92.00' eval '-1
*IG*_NC_009085	QRNA	RNA	3772118	3772217	9.26976	.	.	gene '*IG*_NC_009085' id '85.00' eval '-1
*IG*_NC_009085	QRNA	RNA	3775274	3775373	10.1451	.	.	gene '*IG*_NC_009085' id '93.00' eval '-1
*IG*_NC_009085	QRNA	RNA	3777723	3777821	10.9268	.	.	gene '*IG*_NC_009085' id '95.00' eval '-1
*IG*_NC_009085	QRNA	RNA	3777696	3777771	7.99858	.	.	gene '*IG*_NC_009085' id '94.81' eval '-1
*IG*_NC_009085	QRNA	RNA	3782110	3782208	7.19462	.	.	gene '*IG*_NC_009085' id '90.00' eval '-1
*IG*_NC_009085	QRNA	RNA	3783781	3783880	4.57535	.	.	gene '*IG*_NC_009085' id '96.00' eval '-1
*IG*_NC_009085	QRNA	RNA	3783631	3783730	0.0133093	.	.	gene '*IG*_NC_009085' id '99.00' eval '-1
*IG*_NC_009085	QRNA	RNA	3789675	3789773	4.66368	.	.	gene '*IG*_NC_009085' id '92.00' eval '-1
*IG*_NC_009085	QRNA	RNA	3816146	3816235	2.10771	.	.	gene '*IG*_NC_009085' id '95.56' eval '-1
*IG*_NC_009085	QRNA	RNA	3816898	3816995	1.2856	.	.	gene '*IG*_NC_009085' id '89.00' eval '-1
*IG*_NC_009085	QRNA	RNA	3816848	3816945	3.86891	.	.	gene '*IG*_NC_009085' id '91.00' eval '-1
*IG*_NC_009085	QRNA	RNA	3819931	3820030	0.0942553	.	.	gene '*IG*_NC_009085' id '91.00' eval '-1
*IG*_NC_009085	QRNA	RNA	3821481	3821580	0.363024	.	.	gene '*IG*_NC_009085' id '92.00' eval '-1
*IG*_NC_009085	QRNA	RNA	3830779	3830878	3.45222	.	.	gene '*IG*_NC_009085' id '95.00' eval '-1
*IG*_NC_009085	QRNA	RNA	3830679	3830778	1.88363	.	.	gene '*IG*_NC_009085' id '92.00' eval '-1
*IG*_NC_009085	QRNA	RNA	3830629	3830728	1.58447	.	.	gene '*IG*_NC_009085' id '94.00' eval '-1
*IG*_NC_009085	QRNA	RNA	3839235	3839306	0.67947	.	.	gene '*IG*_NC_009085' id '94.44' eval '-1
*IG*_NC_009085	QRNA	RNA	3840570	3840669	2.02467	.	.	gene '*IG*_NC_009085' id '90.00' eval '-1
*IG*_NC_009085	QRNA	RNA	3840542	3840619	0.0435239	.	.	gene '*IG*_NC_009085' id '97.44' eval '-1
*IG*_NC_009085	QRNA	RNA	3855084	3855144	0.294956	.	.	gene '*IG*_NC_009085' id '94.00' eval '-1
*IG*_NC_009085	QRNA	RNA	3855066	3855133	0.988488	.	.	gene '*IG*_NC_009085' id '95.59' eval '-1
*IG*_NC_009085	QRNA	RNA	3869611	3869708	8.47632	.	.	gene '*IG*_NC_009085' id '85.00' eval '-1
*IG*_NC_009085	QRNA	RNA	3869511	3869610	1.36517	.	.	gene '*IG*_NC_009085' id '80.00' eval '-1
*IG*_NC_009085	QRNA	RNA	3867811	3867910	0.544846	.	.	gene '*IG*_NC_009085' id '99.00' eval '-1
*IG*_NC_009085	QRNA	RNA	3867761	3867860	1.42527	.	.	gene '*IG*_NC_009085' id '99.00' eval '-1
*IG*_NC_009085	QRNA	RNA	3866662	3866760	4.31903	.	.	gene '*IG*_NC_009085' id '94.00' eval '-1
*IG*_NC_009085	QRNA	RNA	3866612	3866710	9.02909	.	.	gene '*IG*_NC_009085' id '90.00' eval '-1
*IG*_NC_009085	QRNA	RNA	3865912	3866011	0.78454	.	.	gene '*IG*_NC_009085' id '99.00' eval '-1
*IG*_NC_009085	QRNA	RNA	3865763	3865861	6.22433	.	.	gene '*IG*_NC_009085' id '94.00' eval '-1
*IG*_NC_009085	QRNA	RNA	3873680	3873768	8.52927	.	.	gene '*IG*_NC_009085' id '93.26' eval '-1
*IG*_NC_009085	QRNA	RNA	3883170	3883230	2.9994	.	.	gene '*IG*_NC_009085' id '96.72' eval '-1
*IG*_NC_009085	QRNA	RNA	3885507	3885571	2.61079	.	.	gene '*IG*_NC_009085' id '98.46' eval '-1
*IG*_NC_009085	QRNA	RNA	3890760	3890859	3.54057	.	.	gene '*IG*_NC_009085' id '87.00' eval '-1
*IG*_NC_009085	QRNA	RNA	3890710	3890809	1.68636	.	.	gene '*IG*_NC_009085' id '85.00' eval '-1
*IG*_NC_009085	QRNA	RNA	3904908	3905007	2.00969	.	.	gene '*IG*_NC_009085' id '100.00' eval '-1
*IG*_NC_009085	QRNA	RNA	3904508	3904607	0.190847	.	.	gene '*IG*_NC_009085' id '94.00' eval '-1
*IG*_NC_009085	QRNA	RNA	3906325	3906393	6.60659	.	.	gene '*IG*_NC_009085' id '84.62' eval '-1
*IG*_NC_009085	QRNA	RNA	3913242	3913341	5.93265	.	.	gene '*IG*_NC_009085' id '94.00' eval '-1
*IG*_NC_009085	QRNA	RNA	3913192	3913291	0.340862	.	.	gene '*IG*_NC_009085' id '98.00' eval '-1
*IG*_NC_009085	QRNA	RNA	3913144	3913241	0.549737	.	.	gene '*IG*_NC_009085' id '98.98' eval '-1
*IG*_NC_009085	QRNA	RNA	3930231	3930330	3.15028	.	.	gene '*IG*_NC_009085' id '98.00' eval '-1
*IG*_NC_009085	QRNA	RNA	3930181	3930280	2.55465	.	.	gene '*IG*_NC_009085' id '99.00' eval '-1
*IG*_NC_009085	QRNA	RNA	3930131	3930230	0.394246	.	.	gene '*IG*_NC_009085' id '99.00' eval '-1
*IG*_NC_009085	QRNA	RNA	3930581	3930680	0.273322	.	.	gene '*IG*_NC_009085' id '98.00' eval '-1
*IG*_NC_009085	QRNA	RNA	3930391	3930406	1.84398	.	.	gene '*IG*_NC_009085' id '96.67' eval '-1
*IG*_NC_009085	QRNA	RNA	3934400	3934484	0.24227	.	.	gene '*IG*_NC_009085' id '93.00' eval '-1
*IG*_NC_009085	QRNA	RNA	3941555	3941654	5.50967	.	.	gene '*IG*_NC_009085' id '100.00' eval '-1
*IG*_NC_009085	QRNA	RNA	3941505	3941604	0.592047	.	.	gene '*IG*_NC_009085' id '99.00' eval '-1
*IG*_NC_009085	QRNA	RNA	3941455	3941554	0.420577	.	.	gene '*IG*_NC_009085' id '97.00' eval '-1
*IG*_NC_009085	QRNA	RNA	3942013	3942087	8.40132	.	.	gene '*IG*_NC_009085' id '93.00' eval '-1
*IG*_NC_009085	QRNA	RNA	3941939	3942037	6.21668	.	.	gene '*IG*_NC_009085' id '88.00' eval '-1
*IG*_NC_009085	QRNA	RNA	3942688	3942750	3.24936	.	.	gene '*IG*_NC_009085' id '93.65' eval '-1
*IG*_NC_009085	QRNA	RNA	3959951	3959995	3.23096	.	.	gene '*IG*_NC_009085' id '92.00' eval '-1
*IG*_NC_009085	QRNA	RNA	3959901	3960000	3.70748	.	.	gene '*IG*_NC_009085' id '95.00' eval '-1
*IG*_NC_009085	QRNA	RNA	3963845	3963941	1.83696	.	.	gene '*IG*_NC_009085' id '91.00' eval '-1
*IG*_NC_009085	QRNA	RNA	3963645	3963744	2.40961	.	.	gene '*IG*_NC_009085' id '91.00' eval '-1
*IG*_NC_009085	QRNA	RNA	3965395	3965494	0.910755	.	.	gene '*IG*_NC_009085' id '95.00' eval '-1
*IG*_NC_009085	QRNA	RNA	3965295	3965394	0.975632	.	.	gene '*IG*_NC_009085' id '98.00' eval '-1
