# Supplementary material for: Identification of Novel Regulatory Small RNAs in Acinetobacter baumannii
Source: PLoS One. 2014 Apr 4;9(4):e93833. doi: 10.1371/journal.pone.0093833 (PMC3976366; doi:10.1371/journal.pone.0093833)
Supplement: Table S5 — Putative target genes of AbsR25 predicted by bioinformatic analysis. (XLSX) [file pone.0093833.s006.xlsx]

## Sheet: Sheet1
Target genes of AbsR25 with their interaction energies
S. No.	Predicted putative target genes	Free energy (kcal/mol)
1	A1S_3401 (hypothetical protein)	-14.0485
2	A1S_3251 (amino acid transporter LysE)	-12.2211
3	A1S_1791 (putative tartrate symporter MFS superfamily protein)	-11.3035
4	A1S_2269 (RtcR - Regulator of RNA terminal phosphate cyclase)	-9.99834
5	A1S_1505 (hypothetical protein)	-9.85683
6	A1S_0229 (hypothetical protein)	-9.55476
7	A1S_3342 (putative arsenate reductase)	-9.40852
8	A1S_1627 (hypothetical protein)	-8.85047
9	A1S_2584 (major facilitator superfamily family drug transporter)	-8.6203
10	A1S_0779 (hypothetical protein)	-8.59588
11	A1S_2660 (RND efflux transporter)	-8.48168
12	A1S_2609 (putative lipid A biosynthesis lauroyl acyltransferase)	-8.44784
13	cmk (cytidylate kinase)	-8.31082
14	A1S_3122 (hypothetical protein)	-8.29692
15	secY (preprotein translocase subunit SecY)	-8.2823
16	A1S_0707 (copper resistance protein A precursor)	-8.26025
17	A1S_1651 (hypothetical protein)	-8.17988
18	A1S_0446 (CPA2 family Na+/H+ antiporter)	-8.08121
19	A1S_1240 (putative transport protein)	-8.08039
20	A1S_0528 (preprotein translocase subunit SecB)	-8.00711
21	A1S_2397 (hypothetical protein)	-7.95598
22	A1S_0559 (putative NAD(P)-binding enzyme)	-7.83172
23	A1S_1333 (putative amino acid transporter)	-7.79548
24	A1S_0321 (recombination and DNA repair protein)	-7.63112
25	A1S_2778 (Maf-like protein)	-7.53693
26	A1S_1923 (hypothetical protein)	-7.41651
27	A1S_2486 (hypothetical protein)	-7.31628
28	A1S_1331 (major facilitator transporter)	-7.31339
29	A1S_1495 (putative transcriptional regulator)	-7.23566
30	A1S_0520 (putative oxidoreductase protein; putative dehydrogenase (flavoprotein))	-7.2254
31	A1S_0399 (LysR family transcriptional regulator)	-7.21068
32	A1S_1814 (putative transporter)	-7.19451
33	A1S_0269 (putative general secretion pathway protein)	-7.02294
34	A1S_2613 (transport protein of outer membrane lipoproteins)	-6.78953
35	A1S_1254 (hypothetical protein)	-6.78437
36	A1S_2318 (hypothetical protein)	-6.62609
37	A1S_3140 (hypothetical protein)	-6.61522
38	A1S_1448 (putative transcriptional regulator)	-6.57969
39	A1S_0904 (nucleoside-diphosphate sugar epimerase)	-6.5643
40	A1S_1214 (benzoate 12-dioxygenase beta subunit)	-6.55565
41	A1S_1236 (D-arabinose 5-phosphate isomerase)	-6.53533
42	A1S_3175 (bacterioferritin)	-6.37715
43	A1S_2116 (hypothetical protein)	-6.27459
44	A1S_1721 (ABC-type nitrate/sulfonate/bicarbonate transport system permease component)	-6.16554
45	A1S_2634 (DNA repair protein RadA)	-6.15891
46	A1S_0987 (hypothetical protein)	-5.98403
47	A1S_0319 (Holliday junction resolvase-like protein)	-5.95136
48	A1S_3009 (short chain dehydrogenase/reductase family oxidoreductase)	-5.94801
49	A1S_2320 (AraC family transcriptional regulator)	-5.80992
50	A1S_1061 (putative oligopeptide transport protein)	-5.79821
51	A1S_3145 (hypothetical protein)	-5.77188
52	A1S_3288 (MFS family transporter)	-5.62546
53	A1S_2409 (hypothetical protein)	-5.46575
54	A1S_1578 (putative transcriptional regulator)	-5.38678
55	A1S_0941 (enoyl-CoA hydratase)	-5.08933
56	A1S_0530 (hypothetical protein)	-5.0231
57	A1S_1038 (hypothetical protein)	-4.98253
58	A1S_0114 (Acyl carrier protein)	-4.94302
59	A1S_1480 (hypothetical protein)	-4.77545
60	A1S_0652 (FeoA)	-4.74384
61	A1S_2032 (hypothetical protein)	-4.56874
62	groES (co-chaperonin GroES)	-3.86891
